# Supplementary material for: Evolutionary origin of neohesperidoside, a bitter metabolite, and its potential role in biotic defense and citrus dissemination
Source: Plant Commun. 2026 Jan 5;7(4):101697. doi: 10.1016/j.xplc.2026.101697 (PMC13084081; doi:10.1016/j.xplc.2026.101697)
Supplement: Supplemental Data. Supplemental Data 1–9 [file mmc2.xlsx]

## Sheet: Data 1
Supplementary Data 1. Summary of flavonoid compounds detected in mature fruit flavedo of thirty-five citrus accessions.
ID	Compound name	Flavonoid class	Catalog	Glycosylation type	Identified	Cl1	Cl2	Cl3	Ab1	Cms1	Ci1	Ci2	Ci3	Ci4	Ci5	Ct1	Ct2	Ct3	Ct4	Cg1	Cg2	Cg3	Cg4	Cg5	Cg6	Cr1	Cr2	Cr3	Cr4	Cr5	Cr6	Cs1	Cs2	Cs3	Cs4	Ca1	Ca2	Cli1	Cli2	Cau1	Cme1	Cme2	Cme3
1	Naringenin	Flavanone	Aglycone		Standard	0	0	0	17.1697	14.6179	16.7379	17.0377	16.7746	17.0745	16.6925	16.4436	16.5382	15.1546	16.6044	16.6091	15.675	16.6526	15.2522	16.323	16.6584	16.2895	17.2817	16.7254	16.4874	16.3192	17.1971	15.917	16.4625	16.6344	17.1625	16.2724	15.7991	16.615	16.3355	16.8001	16.3095	17.3363	16.7924
2	Genkwanin	Flavone	Aglycone		Standard	0	0	0	0	0	18.384	19.1091	18.6529	19.9508	18.5429	0	0	0	0	0	0	15.1513	0	12.829	0	0	0	0	0	0	0	0	0	0	0	0	0	0	13.5426	15.3633	12.773	14.4686	14.7416
3	Isosakuranetin	Flavanone	Aglycone		Standard	0	0	0	0	0	0	13.9528	12.7353	14.2883	13.7135	13.8626	14.2364	13.7309	13.9142	11.3766	0	10.7144	0	0	12.2965	0	0	13.7134	0	9.83748	0	0	9.68591	11.3966	0	11.2259	0	0	0	11.1061	13.7303	11.9678	12.2325
4	Quercetin	Flavonol	Aglycone		Standard	0	0	0	0	0	28.2724	29.0068	0	0	0	23.84	24.1262	23.6646	23.5592	0	0	0	0	0	0	0	0	0	0	0	0	0	0	0	0	0	0	0	22.9648	0	0	0	0
5	Pinocembrin	Flavanone	Aglycone		Putative	0	0	0	0	19.0154	19.3418	19.0811	23.2859	25.0837	20.3023	18.7723	19.1718	18.4414	21.6187	23.6767	20.9476	21.0226	22.484	19.5946	18.1909	0	0	0	0	0	0	0	0	0	0	17.3592	0	0	0	0	0	0	0
6	Hesperetin	Flavanone	Aglycone		Putative	0	0	0	12.6652	9.24845	11.4804	10.957	12.2915	12.755	11.8301	10.8235	9.60306	9.54682	12.0905	9.19518	10.4872	10.5214	11.7744	9.94127	10.1402	14.2586	16.2289	13.7394	14.6535	12.57	12.4929	14.2548	13.7282	12.1975	13.6998	12.2767	11.2759	11.2637	9.7598	13.0801	12.5729	0	11.6725
7	Taxifolin	Flavonol	Aglycone		Standard	0	0	0	24.5005	0	24.0643	24.5637	24.2144	24.6878	24.0901	24.1254	0	0	0	23.6537	0	23.8445	24.6859	24.1681	24.6194	24.3141	23.389	24.1523	24.5442	23.8484	23.0913	0	0	24.6057	23.6289	0	0	0	23.1765	24.1289	24.1498	23.5281	23.0982
8	Isovitexin	Flavone	Monoglycoside	Glucoside	Standard	13.3915	0	12.9487	25.7522	18.8126	0	0	0	0	0	0	0	0	17.9868	0	22.9775	21.4601	0	20.5304	17.8092	21.843	24.1415	23.3168	21.4423	19.8547	20.5699	20.2631	22.1883	22.0145	21.1088	22.3659	19.5073	19.6164	22.9583	18.5648	24.9821	20.9516	21.4261
9	Kaempferol-4'-glucoside	Flavonol	Monoglycoside	Glucoside	Standard	17.7314	0	0	0	0	0	0	0	0	0	0	0	0	0	0	0	0	0	0	0	11.9354	12.3173	12.6528	0	0	0	0	0	0	12.8617	0	0	0	0	12.102	0	0	0
10	Eriodictyol-7-O-glucoside	Flavone	Monoglycoside	Glucoside	Standard	19.2344	18.6685	19.0724	0	0	0	0	0	0	0	0	0	0	0	0	0	0	0	0	0	20.6562	20.8779	19.6099	19.7897	0	20.0347	0	20.4844	19.5975	19.9867	0	0	23.8513	24.3074	24.6665	23.1325	0	0
11	Diosmetin-7-O-glucoside	Flavone	Monoglycoside	Glucoside	Standard	0	10.8324	11.4116	24.0237	0	0	0	19.2709	20.18	20.0905	22.5377	21.7412	22.1404	20.7988	0	0	0	0	0	0	20.9527	25.4882	26.0052	24.2933	24.5081	25.7037	23.8653	24.506	25.1035	24.7491	0	0	22.5226	24.1679	0	22.9588	0	22.4895
12	Naringenin-O-rhamnoside	Flavanone	Monoglycoside	Rhamnoside	Putative	14.2416	0	14.8597	0	24.3332	0	0	18.8101	21.5091	0	23.2988	23.9011	20.9061	23.2736	22.2116	21.3793	0	21.2378	22.8788	19.3383	0	0	0	0	0	0	0	0	0	0	20.3151	0	0	0	0	0	0	0
13	Hyperoside	Flavonol	Monoglycoside	Galactoside	Standard	21.9302	21.5511	22.9055	0	30.4668	26.5443	23.7999	25.6964	26.2511	26.2216	26.9044	26.7678	27.2433	29.7466	0	0	0	0	0	0	29.0473	24.9256	26.1615	28.384	27.2775	26.4092	25.7494	26.2727	26.5466	25.9675	23.399	0	26.5952	27.8319	23.5513	26.7015	27.1878	27.6105
14	Astilbin	Flavonol	Monoglycoside	Rhamnoside	Putative	13.6186	14.8464	14.8173	19.4202	22.9169	19.4392	18.6698	19.722	17.7758	18.8431	24.3697	24.3826	25.1869	19.4734	18.6232	17.566	18.5799	19.1664	20.1753	18.926	17.9114	0	18.9605	19.5806	16.4687	0	0	0	0	0	20.2447	20.7405	19.3343	21.7386	0	0	0	0
15	Naringenin-7-O-(6''-malonyl)glucoside	Flavanone	Monoglycoside	Glucoside	Putative	13.7373	13.4788	0	0	21.076	0	0	0	0	0	20.2281	21.3437	20.2148	25.0721	24.8995	24.8966	26.0928	26.8922	27.902	26.1743	0	0	0	18.5263	0	0	18.0761	18.6854	18.077	0	22.1627	21.7705	17.8942	17.7894	0	20.1208	0	18.3874
16	Luteolin-7-O-malonylglucoside	Flavone	Monoglycoside	Glucoside	Putative	12.6409	13.2714	0	18.6611	17.8301	0	0	0	0	0	15.6168	0	15.4338	18.3577	16.8933	26.4198	24.0213	21.0172	20.7613	22.7748	21.4238	21.3096	22.6186	21.5649	21.4922	20.101	22.3177	22.2225	22.4559	22.3635	25.5627	24.1909	15.6361	19.0982	15.6126	18.7088	14.3843	16.9941
17	Quercetin-3-O-glucoside	Flavonol	Monoglycoside	Glucoside	Putative	21.6174	22.5296	22.6637	0	0	0	0	0	0	0	0	21.7289	0	0	0	0	18.1096	19.3086	18.0639	0	25.3587	26.6618	26.6302	26.1789	25.3332	25.8194	25.7759	26.2449	25.4103	25.6125	20.28	0	24.9827	22.036	24.9598	22.2789	0	0
18	Corniculatusin-3-O-galactoside	Flavone	Monoglycoside	Galactoside	Putative	0	0	0	0	0	20.8901	0	0	21.0818	21.4899	0	0	0	0	0	0	0	0	0	0	23.9669	20.9341	24.4272	25.6467	25.625	0	0	0	0	0	21.3829	20.6843	24.6275	23.9721	24.8057	21.8163	0	0
19	6''-Malonylcosmosiin	Flavone	Monoglycoside	Glucoside	Putative	13.9833	13.3606	0	25.9097	20.865	18.0445	19.392	17.047	18.9436	18.6934	0	0	0	19.5858	22.7191	26.8374	25.9543	24.13	26.9213	23.529	21.911	22.0196	23.7641	22.0608	22.1866	20.8741	22.4488	22.627	23.4152	23.1337	25.1193	24.1989	19.8063	24.4068	21.0168	23.3948	21.5655	22.8844
20	Trihydroxytrimethoxyflavonol-O-glucoside	Flavonol	Monoglycoside	Glucoside	Putative	14.3019	0	0	14.7419	0	0	0	0	0	0	0	0	0	0	0	0	13.5423	0	0	0	21.1869	25.0004	20.9068	0	0	23.0957	20.5085	20.0403	20.3759	20.9204	25.1402	23.8621	19.5464	0	0	0	0	0
21	Spinacetin-3-glucoside	Flavonol	Monoglycoside	Glucoside	Putative	9.52548	14.284	15.4233	14.4529	0	15.0278	0	15.2698	16.271	15.3366	0	13.2059	14.2778	22.0595	0	0	15.2782	13.3266	0	14.3672	23.7813	20.8952	21.1712	23.14	20.8568	20.1942	23.2221	23.1924	23.3047	23.3019	20.9569	18.9102	24.5869	25.4557	20.4038	18.8806	18.7454	0
22	Hesperetin-7-O-rhamnoside	Flavanone	Monoglycoside	Rhamnoside	Putative	0	0	13.8797	16.6889	18.0808	18.2799	0	19.521	18.7813	17.2758	18.4657	17.9408	17.9218	17.9466	17.2363	17.4215	17.7745	19.3437	17.9285	0	25.767	26.3435	26.5421	25.9995	25.2356	26.2229	26.1215	26.3164	25.3338	25.4045	0	0	24.9835	21.9144	25.294	22.1965	17.2856	17.1779
23	Naringenin-7-O-glucoside	Flavanone	Monoglycoside	Glucoside	Putative	0	0	0	0	27.4052	0	18.3646	21.1506	23.3722	19.4808	24.0297	24.7021	23.6767	25.0726	23.6388	23.1499	21.4178	22.766	24.2394	21.5737	0	0	0	0	0	0	0	0	0	0	0	20.0415	0	0	0	0	0	0
24	Kaempferide-3-O-galactoside	Flavonol	Monoglycoside	Galactoside	Putative	8.96031	19.0674	16.6061	24.0364	21.7809	19.5942	0	19.3648	20.0447	19.5779	21.7024	20.9074	21.2721	20.4093	19.1813	0	0	0	0	0	20.323	25.3238	24.9798	23.9671	23.4711	25.1139	23.4669	23.3504	24.0038	23.9251	0	0	21.6915	23.3624	0	21.885	0	21.444
25	Limocitrin-3-O-rhamnoside	Flavone	Monoglycoside	Rhamnoside	Putative	0	0	10.733	0	0	0	0	0	0	0	0	0	0	18.5679	0	0	0	0	0	0	20.6999	15.1151	15.7729	0	17.3437	14.5871	18.5344	19.6581	18.5633	18.2608	17.0778	16.1831	19.1439	19.348	16.2165	17.5719	18.0726	15.4142
26	Isosakuranetin-7-O-rhamnoside	Flavanone	Monoglycoside	Rhamnoside	Putative	0	11.8108	0	0	14.2336	0	0	0	0	0	18.0644	19.8102	18.8635	0	0	0	0	0	13.4823	0	20.4274	22.2022	20.4797	20.7252	22.1826	21.6995	20.969	21.7256	20.2073	20.4715	0	0	16.1983	0	18.3009	14.5411	0	0
27	Isosakuranin	Flavanone	Monoglycoside	Glucoside	Putative	0	0	0	0	0	0	0	0	0	0	22.4524	24.2896	23.0445	0	0	0	0	0	0	0	25.4026	26.8806	24.9138	25.283	26.1869	26.5221	25.2107	26.3717	25.275	25.1563	0	0	22.1671	22.4493	23.3663	0	0	0
28	Patuletin-3-O-galactoside	Flavonol	Monoglycoside	Galactoside	Putative	0	10.1879	11.4571	0	21.3923	18.1407	0	0	18.1323	18.5017	0	15.1606	0	19.0754	0	0	0	0	0	0	0	19.0881	22.3688	23.6435	23.5582	0	0	0	0	0	0	0	22.6572	0	22.0489	0	17.4749	0
29	Apiin	Flavone	Disaccharide glycoside	Apiosylglucoside	Standard	12.8703	9.1101	12.4971	17.2061	19.1977	0	16.9682	14.2527	14.2426	14.4879	0	0	14.5535	15.1986	16.343	16.5549	16.5078	17.2155	19.9455	14.6742	0	0	0	0	0	0	0	0	0	0	16.2953	14.8243	0	0	0	0	0	0
30	Rhoifolin	Flavone	Disaccharide glycoside	Neohesperidoside	Standard	0	0	0	0	28.7874	18.2787	24.6355	19.704	18.1941	21.9464	21.5641	20.7635	22.247	24.1409	23.5996	25.6171	23.6013	24.0826	26.1734	21.54	0	0	0	0	0	0	0	0	0	0	25.6535	23.962	0	0	0	0	0	0
31	Vitexin-2''-O-rhamnoside	Flavone	Disaccharide glycoside	Neohesperidoside	Standard	0	0	0	0	0	19.0629	20.6158	18.7435	19.7859	19.5262	0	0	0	0	0	19.6447	0	18.0851	18.6725	0	17.2657	17.2003	17.1165	0	15.3766	14.8076	16.4356	16.7454	16.892	17.1533	18.6486	16.9305	17.7299	19.6568	0	18.2131	17.6188	17.2181
32	Narirutin	Flavanone	Disaccharide glycoside	Rutinoside	Standard	0	0	0	0	0	0	0	0	0	0	25.0626	25.4191	25.9616	0	0	0	0	0	0	0	25.9301	24.611	22.5779	23.311	22.7182	24.5294	23.0042	23.7211	22.1439	22.3788	0	0	20.9681	20.0086	20.6863	22.6923	17.0068	19.1508
33	Naringin	Flavanone	Disaccharide glycoside	Neohesperidoside	Standard	0	0	0	0	20.7642	18.5998	18.1894	21.7296	22.8325	18.973	23.2675	23.3327	23.0558	23.5232	23.9919	23.0774	20.8764	23.1326	24.2898	21.6092	0	0	0	0	0	0	0	0	0	0	19.2916	16.1462	0	0	0	0	0	14.3943
34	Kaempferol-3-O-rutinoside	Flavonol	Disaccharide glycoside	Rutinoside	Standard	0	0	0	0	0	0	0	0	0	0	0	0	0	0	0	0	0	0	0	0	24.7427	25.475	0	25.2778	26.0936	24.9503	25.785	25.4476	25.0735	0	0	0	24.3875	25.8672	23.0617	25.2065	0	0
35	Diosmin	Flavone	Disaccharide glycoside	Rutinoside	Standard	14.1434	0	0	16.0423	0	0	0	0	0	0	21.1044	20.3013	20.5777	0	0	0	0	0	0	0	25.1334	27.2849	27.8781	27.2848	27.7592	27.5269	28.1181	28.0607	27.771	27.9608	23.7933	0	27.288	28.1431	0	26.8233	25.3619	26.4718
36	Neodiosmin	Flavone	Disaccharide glycoside	Neohesperidoside	Standard	0	0	0	0	28.4625	24.0466	24.2967	23.8141	24.2759	25.4	22.3148	21.7989	23.032	26.3086	24.3483	29.9172	29.0002	28.0418	26.8192	27.0784	0	0	0	0	0	0	0	0	0	0	29.9301	29.1801	0	0	0	0	0	0
37	Rutin	Flavonol	Disaccharide glycoside	Rutinoside	Standard	22.3159	21.4976	22.4705	19.6872	28.577	25.2927	22.4723	24.9874	25.522	24.8732	26.5799	26.692	26.6589	27.99	0	0	0	0	0	0	27.561	24.2532	25.7061	27.2148	25.7122	25.4302	24.7094	24.381	24.5488	25.1091	22.7125	19.426	26.2184	26.3385	22.9681	25.5797	26.4297	26.8838
38	Neohesperidin	Flavanone	Disaccharide glycoside	Neohesperidoside	Standard	0	0	0	0	23.3175	21.9789	19.8826	24.6645	23.3908	21.4755	21.1186	20.2975	20.9279	21.7358	20.3166	23.0385	22.7188	22.6649	21.2929	20.4416	0	0	0	0	0	0	0	0	0	0	22.9721	22.1896	0	0	0	0	0	0
39	Hesperidin	Flavanone	Disaccharide glycoside	Rutinoside	Standard	0	0	0	0	0	17.0282	0	19.5052	18.8368	16.5057	0	0	0	0	0	0	0	0	0	0	24.7257	25.1318	25.71	24.8347	24.6963	24.5843	24.8365	25.0504	24.3045	24.6444	0	0	23.4097	0	23.4786	0	0	0
40	lsorhamnetin-3-O-neohespeidoside	Flavonol	Disaccharide glycoside	Neohesperidoside	Standard	0	0	0	0	0	0	0	0	0	0	0	0	0	0	0	22.8428	22.5638	22.4187	0	20.0486	0	0	0	0	0	0	0	0	0	0	21.4627	19.6825	0	0	0	0	0	0
41	Methyl hesperidin	Flavanone	Disaccharide glycoside	Rutinoside	Standard	14.1433	24.8884	21.3541	0	0	0	22.1894	0	23.6932	22.6657	0	0	0	0	0	0	0	0	0	0	0	20.8009	18.959	19.2885	18.4812	23.0639	21.8215	21.5067	19.6253	21.0426	0	0	21.2638	0	22.2797	0	0	0
42	Swertiajaponin 3'-O-Gentiobioside	Flavone	Disaccharide glycoside	Gentiobioside	Putative	13.3974	13.2856	13.5983	0	17.932	17.3244	16.0351	16.631	17.65	16.8296	18.3819	17.8813	18.0989	18.9083	17.1192	20.2404	17.2746	15.1714	17.1043	16.4202	21.3996	22.89	23.2619	20.9609	21.0031	23.0508	21.4119	21.6998	22.0876	21.6823	20.7016	18.8054	20.9543	22.2004	19.2389	19.4208	19.1688	20.1272
43	Quercetin-O-glucoside-O-rutinoside	Flavonol	Disaccharide glycoside	Rutinoside	Putative	0	0	14.3294	20.7614	24.7332	27.226	23.9166	26.791	26.8087	26.8963	27.3602	27.2477	27.3415	26.3754	0	0	0	0	0	0	28.5451	25.3851	27.3974	28.044	28.0494	26.7542	25.8366	26.159	26.5143	26.4463	22.904	0	25.1757	27.1567	24.5682	26.7077	24.6172	24.6619
44	Kaempferol-3-O-rutinoside-7-O-glucoside	Flavonol	Disaccharide glycoside	Rutinoside	Putative	0	0	9.39631	22.2094	20.8138	23.7602	27.03	22.5605	21.2216	24.4687	22.4688	22.3538	22.9856	22.875	0	0	0	0	0	0	24.1884	0	21.9853	22.0078	0	0	0	0	0	21.4872	0	0	22.3465	20.4252	22.1956	24.2559	24.0669	23.6519
45	Isorhamnetin-3-O-rutinoside-7-O-glucoside	Flavonol	Disaccharide glycoside	Rutinoside	Putative	0	0	0	0	25.3649	0	0	0	0	0	0	0	27.4422	0	0	0	0	0	0	0	29.5556	0	0	28.9325	29.5912	27.3994	28.0758	28.7712	28.8008	28.0646	0	0	26.8366	0	0	25.3131	27.5066	26.9188
46	Robinin	Flavonol	Disaccharide glycoside	Robinobioside	Putative	0	14.3787	13.1853	0	23.7631	20.0766	25.9882	21.7732	22.0712	23.2564	23.5229	22.5603	23.434	26.9052	28.4284	28.3157	26.042	27.1788	28.5093	26.1969	0	0	0	0	0	0	0	0	0	0	26.676	26.2173	0	0	0	0	24.4463	0
47	Kaempferol-3-(3Rha-glucosylrutinoside)	Flavonol	Disaccharide glycoside	Rutinoside	Putative	0	0	0	0	0	0	0	0	0	0	0	0	0	0	0	0	0	0	0	0	19.0861	19.412	19.7023	19.3535	18.7474	19.0253	18.6988	19.2558	18.0138	18.5971	0	0	18.1317	0	17.8883	0	0	0
48	Narirutin-4'-glucoside	Flavanone	Disaccharide glycoside	Rutinoside	Putative	0	0	15.614	0	0	14.7392	0	14.7579	14.3265	0	16.4181	15.9862	16.8349	15.464	0	0	0	0	0	0	17.5807	0	15.4007	15.0031	15.5102	0	15.6152	15.2468	15.6744	16.675	19.7904	19.6396	17.1832	0	0	18.0517	14.1895	18.0198
49	Apigenin-7-O-rhamnoside-4'-rutinoside	Flavone	Disaccharide glycoside	Rutinoside	Putative	0	14.6808	16.968	0	22.6436	22.5164	22.7374	17.6868	21.0055	22.7299	18.9476	19.9366	19.6938	19.3197	20.3422	19.2048	21.5981	21.099	23.9137	20.2577	0	0	0	0	0	0	0	0	0	0	23.6356	22.9648	0	0	0	0	0	0
50	Tetrahydroxyflavone-O-rhamnoside-O-xylosylrhamnoside	Flavonol	Disaccharide glycoside	Xylosylrhamnoside	Putative	13.8119	12.8044	9.23341	0	0	0	0	0	0	0	0	0	0	20.5675	0	0	0	0	0	0	23.8361	16.6098	19.8331	21.3829	0	16.3235	18.903	21.3819	20.654	19.3754	21.4934	20.3415	22.4377	0	17.4282	21.7096	0	0
51	Kaempferol-3-(2"-rhamnosylgalactoside)7-rhamnoside	Flavonol	Disaccharide glycoside	Rhamnosylgalactoside	Putative	15.949	12.8943	0	0	0	0	0	0	15.1611	13.5989	0	0	0	0	20.8817	19.7258	19.6914	19.2391	18.516	17.1266	0	15.5287	0	12.4377	0	14.5518	0	0	0	0	15.6809	0	0	0	14.3593	14.0851	0	18.6262
52	Melitidin	Flavanone	Disaccharide glycoside	Neohesperidoside	Putative	0	0	0	0	19.9932	19.6004	19.0941	13.5655	17.1902	19.4962	15.3234	16.1636	16.2398	15.8992	16.1066	15.6076	17.7257	18.1074	21.0069	16.2504	0	0	0	0	0	0	0	0	0	0	19.543	18.5741	0	0	0	0	0	0
53	Kaempferol-3-Rhamnoside-4''-Rhamnoside-7-Rhamnoside	Flavonol	Disaccharide glycoside	Bioglycoside	Putative	0	0	0	14.1003	0	14.9225	14.0346	13.1979	13.7018	0	0	0	11.6174	22.1335	14.921	17.1304	13.5405	14.2087	15.2773	13.2683	27.7042	19.7599	25.005	24.4028	0	23.2813	22.247	24.5128	23.466	22.3998	24.8445	23.3501	26.9839	19.5605	21.9374	24.7889	17.9045	14.0004
54	Kaempferol-3-apiosyl-(1->4)-rhamnoside-7-rhamnoside	Flavonol	Disaccharide glycoside	Apiosylrhamnoside	Putative	0	0	0	0	0	0	0	0	0	0	0	0	0	21.9542	0	0	0	0	0	0	25.5614	17.9728	21.2958	23.2949	0	0	20.4983	23.3398	22.2753	21.3416	23.4863	21.8742	24.5051	16.721	19.0079	23.0558	16.9693	0
55	Kaempferol-3-xylosyl-(1->4)-rhamnoside-7-rhamnoside	Flavonol	Disaccharide glycoside	Xylosylrhamnoside	Putative	0	0	0	17.1549	0	0	0	0	0	0	0	0	0	26.0029	0	0	0	0	0	0	29.7737	20.5773	24.8974	24.0979	0	22.0679	22.4838	25.0547	24.2585	22.3379	25.4737	25.4492	28.7638	0	23.1387	26.4101	17.6738	0
56	Spinacetin-3-O-gentiobioside	Flavonol	Disaccharide glycoside	Gentiobioside	Putative	0	0	0	0	0	20.4933	21.7493	21.0989	23.7117	20.3245	0	0	0	0	0	0	0	0	0	0	0	20.4132	0	24.7385	27.8064	0	24.3078	24.4537	24.2844	23.8597	26.989	27.0527	0	0	0	25.6758	0	22.5887
57	Myricetin-3-O-Sambubioside	Flavonol	Disaccharide glycoside	Sambubioside	Putative	0	0	0	0	16.7561	17.8418	18.1293	18.8146	18.8258	18.6157	18.3711	18.3561	17.4321	14.0824	21.5946	19.7595	20.6116	21.177	20.5666	20.1339	0	0	0	0	0	0	0	0	0	0	13.6526	14.7784	18.1047	0	0	19.7419	17.1989	0
58	Eriodictyol-O-bioglycoside	Flavanone	Disaccharide glycoside	Bioglycoside	Putative	13.9708	13.4212	14.7581	16.6902	17.938	15.1987	16.9333	16.4098	16.1318	16.5202	16.5014	17.0152	16.5129	16.911	16.3129	0	17.8224	16.2864	18.0654	16.0933	18.9941	18.5472	17.7738	16.1061	16.709	18.1175	18.2401	18.594	18.2302	17.8196	17.1474	16.0252	17.2586	17.8295	16.191	16.9148	14.7425	15.4515
59	Patuletin-3-O-gentiobioside	Flavonol	Disaccharide glycoside	Gentiobioside	Putative	0	0	0	0	0	0	0	0	0	0	0	0	0	0	0	0	0	0	0	0	0	19.4295	0	22.2781	25.306	0	21.0116	21.0292	21.1693	20.8052	22.1473	22.4036	0	0	0	24.0597	0	0
60	Chrysin-7-O-rutinoside	Flavone	Disaccharide glycoside	Rutinoside	Putative	0	12.7914	12.7989	19.2978	0	0	0	0	0	0	0	0	0	0	0	0	0	0	0	0	22.6333	24.1918	23.847	22.9206	24.9476	23.2239	24.7146	24.3189	23.8623	24.5614	0	0	21.7445	24.6016	22.127	21.9651	19.5974	20.7636
61	Limocitrin 3-0-sophoroside	Flavone	Disaccharide glycoside	Sophoroside	Putative	0	0	0	0	0	20.4928	21.7497	21.0989	23.7117	20.3245	0	0	0	0	0	0	0	0	0	0	0	20.4132	0	24.7385	27.8064	0	24.5882	24.5632	24.2844	23.8597	26.9909	27.0543	0	0	0	25.6761	0	22.5887
62	Kaempferol-3-(3''-Acetyl-Arabinoside)-7-Rhamnoside	Flavonol	Disaccharide glycoside	Arabinosylrhamnoside	Putative	0	16.1862	11.4139	18.2724	18.8616	18.4036	17.3684	17.9793	18.7513	18.2774	17.1707	16.7823	17.0833	18.7122	18.1147	22.3693	21.4321	18.1562	19.314	18.9044	22.1759	23.9975	23.4931	22.6233	22.0826	22.9352	22.7498	23.0885	22.9372	22.7237	23.3728	21.0832	21.2949	22.8567	0	20.3574	0	20.7545
63	Didymin	Flavanone	Disaccharide glycoside	Rutinoside	Putative	15.8424	0	0	0	0	0	0	0	0	0	20.1106	0	20.8115	0	0	0	0	0	0	0	22.1005	23.5129	22.0808	21.9992	23.4826	23.068	22.7223	22.9641	21.3142	22.125	0	0	18.2729	0	20.3007	0	0	0
64	Pentahydroxy-monomethoxytlavonol-3-O-rutinoside	Flavonol	Disaccharide glycoside	Rutinoside	Putative	16.4545	0	0	18.8278	24.3875	0	0	0	0	0	18.5172	18.5948	19.0179	0	0	0	0	0	0	0	26.5908	20.3568	23.8468	25.3987	24.6085	19.9972	22.8586	23.5982	22.8409	22.3787	0	0	24.8161	25.6651	26.1199	23.7755	20.4673	20.76
65	Nicotiflorin	Flavonol	Disaccharide glycoside	Rutinoside	Putative	0	0	0	0	0	0	0	0	0	0	21.6633	20.807	21.6807	0	0	0	0	0	0	0	24.0424	25.3572	25.2995	24.9831	25.4977	24.6895	25.1207	24.6033	24.5346	24.724	0	0	23.7286	25.3807	22.7697	24.5855	21.1504	23.525
66	Isorhoifolin	Flavanone	Disaccharide glycoside	Neohesperidoside	Putative	0	0	0	0	25.9384	16.9079	22.9951	18.2282	17.3544	20.1742	20.1952	20.3757	20.9227	22.6672	22.6458	24.0148	23.0231	23.0756	25.5585	20.2455	0	0	0	0	0	0	0	0	0	0	24.3189	22.4152	0	0	0	0	0	0
67	Cannabin	Flavonol	Disaccharide glycoside	Rutinoside	Putative	10.0677	0	0	0	0	0	0	0	0	0	0	0	0	0	0	0	0	0	0	0	0	0	0	0	0	0	0	0	0	0	26.545	26.2423	25.4855	0	19.11	0	0	0
The relative levels of flavonoids are presented as the mean of three biological replicates, based on log2-transformed ion pair peak areas.
Abbreviations of accessions are listed in Table S1 (SI Appendix, Table S1).

## Sheet: Data 2
Supplementary Data 2. Concentrations (mg/g, DW) of the major Neo and Rut in citrus germplasms analyzed in this study.
Germplasm	Neohesperidoside				Rutinoside						Neo	Rut
	Eriocitrin	Neoeriocitrin	Narirutin	Naringin	Hesperidin	Neohesperidin	Didymin	Poncirin	Rutin	Nicotiflorin
Cl1	0	0	0	0	0	0	0	0	0.415±0.02	0	0	0.415±0.02
Cl2	0	0	0	0	0	0	0	0	1.10±0.01	0.07±0.00	0	1.17±0.01
Cl3	0	0	0	0	0	0	0	0	0.74±0.02	0.07±0.00	0	0.81±0.02
Ab1	0	0	0	0	0	0	0	0	0.68±0.03	0	0	0.68±0.03
Ct1	0	0	1.54±0.11	4.23±0.27	0	0	0	0.14±0.01	1.51±0.11	0	4.37±0.26	3.05±0.22
Ct2	0	0	0	7.84±3.57	0	0	0	0.23±0.00	1.80±1.00	0	8.07±3.57	1.80±1.00
Ct3	0	0	1.96±0.09	3.59±0.20	0	0	0	0.14±0.01	1.72±0.04	0	3.74±0.19	3.68±0.13
Ct4	0	0	1.58±0.47	5.67±1.63	0	0	0.12±0.09	0.17±0.00	1.74±0.49	0	5.84±1.63	3.44±1.04
Cms1	0	3.39±1.12	0	3.96±1.54	0	0	0	0	4.04±1.66	0	7.35±2.63	4.04±1.66
Ci1	0.50±0.00	4.28±0.08	0.68±0.04	5.78±0.05	7.55±0.04	0.05±0.00	0	0	0.15±0.01	0	10.11±0.07	8.73±0.08
Ci2	0	0	0	1.33±0.01	0	0	0	0	0.20±0.03	0	1.33±0.01	0.20±0.03
Ci3	2.10±0.21	0	0	12.90±0.89	0	0.17±0.01	0	0	0	0.90±0.03	13.07±0.89	0.90±0.03
Ci4	0	0	0	0.40±0.21	0	0	0	0	0.14±0.01	0	0.40±0.21	0.14±0.01
Cg1	0	0	0	7.01±0.49	0	0	0	0	0.10±0.00	0	7.01±0.49	0.10±0.00
Cg2	0	0	0	4.55±0.19	0	0	0	0	0.02±0.00	0	4.55±0.19	0..02±0.00
Cg3	0	0	0	3.43±0.16	0	0	0	0	0.81±0.04	0	3.43±0.16	0.81±0.04
Cg4	0	0.22±0.02	0	6.15±0.39	0	0	0	0	0	0	6.37±0.41	0
Cg5	0	0.15±0.01	0	2.56±0.32	0	0	0	0	0	0	2.71±0.33	0
Cg6	0	0	0	2.11±0.38	0	0	0	0	0.06±0.02	0	2.11±0.38	0.06±0.02
Cr1	0	0	0	0	6.25±2.27	0	0.13±0.03	0	2.25±0.04	0.18±0.01	0	8.81±2.35
Cr2	0	0	0.29±0.12	0	11.50±1.16	0	0	0	0.25±0.16	0.53±0.23	0	12.57±1.43
Cr3	0.07±0.01	0	0.18±0.03	0	15.30±3.26	0	0.06±0.04	0	0.21±0.11	0.55±0.08	0	16.38±3.38
Cr4	0	0	0	0	15.46±4.13	0	0	0	0.20±0.04	0	0	15.66±4.17
Cr5	0	0	0	0	6.07±2.16	0	0.16±0.05	0	0.60±0.31	0	0	6.95±2.46
Cr6	0.04±0.01	0	0.40±0.09	0	4.52±1.19	0	0.09±0.04	0	0.36±0.13	0	0	5.28±1.50
Cme1	1.49±0.22	0	0.65±0.11	0	0.51±0.10	0	0	0	0.80±0.14	0	0	3.45±0.57
Cme2	0.68±0.01	0	0.40±0.00	0	0.83±0.01	0	0	0	0.08±0.01	0.05±0.00	0	2.04±0.03
Cme3	0.55±0.12	0	0.32±0.05	0	0.45±0.13	0	0	0	0.36±0.05	0.04±0.00	0	1.72±0.35
Ca1	0	2.06±0.19	0	2.12±0.23	0	1.65±0.17	0	0	0.36±0.04	0	5.82±0.59	0.36±0.04
Ca2	0	0.85±0.01	0	0.79±0.02	0	0.20±0.00	0	0	0.12±0.00	0	1.84±0.03	0.12±0.00
Cs1	0.09±0.01	0	0	0	6.70±3.38	0	0.04±0.03	0	0.57±0.05	0	0	7.40±3.45
Cs2	0	0	0	0	11.94±3.24	0	0.09±0.07	0	0.27±0.11	0	0	12.30±3.41
Cs3	0	0	0	0	10.42±2.70	0	0.08±0.02	0	1.25±0.19	0	0	11.75±3.01
Cs4	0	0	0	0	6.39±1.01	0	0.03±0.02	0	0.91±0.32	0	0	7.33±1.33
Cli1	1.21±0.05	0	0	0	0	0	0	0	0.64±0.01	0.88±0.08	0	8.66±0.22
Cli2	4.48±0.68	0	0	0	0	0	0	0	0.62±0.04	0.08±0.01	0	5.83±0.85
Cau1	1.52±0.05	0	0	0	0	0	0	0	0.09±0.01	0.07±0.01	0	7.21±1.47
The dataset includes 34 accessions; however, quantitative data for Ci5 are absent owing to accidental loss of biological sample.
Values are expressed as mg/g dry weight (mean ± SD, n = 3).

## Sheet: Data 3
Supplementary Data 3. Amplification analysis statistics of group A genes in C. grands (L.) Osbeck.cv. 'Wanbaiyou'.
Protein ID	Length (bp)	Deduced protein (aa:amino acid)	Function	References	Gene nomination	Amplified sequence
Cg1g023820	1359	Intact protein (453aa)	1,6-O-rhamnosyltransferase	Frydman et al. (2004)	Cm1,2RhaT; UGT94BU1	ATGGATACCAAGCATCAAGATAAGCCAAGCATTCTCATGTTACCATGGCTAGCTCATGGGCACATAGCTC CACACCTTGAACTTGCCAAGAAGCTTTCACAGAAAAACTTCCACATATATTTCTGCTCTACTCCCAACAA TCTACAATCCTTCGGCAGAAATGTTGAAAAAAACTTCTCATCTTCAATACAACTCATAGAACTGCAACTT CCCAATACATTCCCTGAACTTCCTTCACAAAATCAGACCACAAAAAACCTTCCTCCCCATCTTATTTATA CTCTCGTGGGAGCATTTGAAGATGCAAAACCTGCTTTTTGCAACATCTTGGAGACGCTTAAACCAACCCT TGTTATGTATGATTTGTTCCAACCATGGGCAGCAGAGGCAGCTT…
Cg8g011410	1359	Intact protein (453aa)	di-O-glucosyltransferase	Chen et al. (2019)	CmdGlcT-1; UGT94BU2	ATGGATACCAAGCATCAAGATAAGCCAAGTATTCTCATGTTACCATGGCTAGCTCATGGG CACATATCTACATACCTTGAACTTACCAAGAAGCTTTCACAGAAAAACTTTCACATATAT TTCTGCTCTACTCCCATCAATCTACAATCCATCAGCAAAAATGATGAAGAAAACTTCTCA TCTTCAATACAACTCATAGAACTGCAACTTCCCAATACATTCCCTGAACTTCCTCCACAA AATCACACCACAAAAAACCTTCCTCCCCATCTTATTTTTACTCTCATGGCAGCATTTGAA GATGCAAAACCAGCATTTTGCAACATCCTGGAGACGCTTAAACCAACCCTTGTTATGTAT GGTTTATTCCAACCATGGGCAGCAGAGGCGGCT…
Cg8g018000	1359	Intact protein (453aa)	di-O-glucosyltransferase	Chen et al. (2019)	CmdGlcT-2; UGT94BU3	ATGGAAACCAAACACCACAACAGGAAGCCAAGTATTCTGATGTTACCATGGCTAGCTCAT GGCCACATAACTCCATATCTTGCGCTTGCCAAGAAGCTCTCGCAACAAAACTTTCACATA TATTTCTGCTCTACTTCCATCAATCTACAATCCATAAGCCAAAATCTTGGAGAAAATTTT TCAGCTTCAATAAAACTTACAGACCTTCAACTTCCTTGTACATTTCCTGAACTTCATGAT CCATATAATCACACCACCAAAAACATTCCCCGCTGTCTTATCCCCACTCTCATAGCAGCA TTTGATGCTGCAAAACCTGCATTTTGCAATGTTCTGGAGACCCTTAAACCAACCCTAGTA ATTTATGATTTATTCCAACCATGGGCCGCTGAG…
Cg8g018010	1359	Intact protein (453aa)	di-O-glucosyltransferase	Chen et al. (2019)	CmdGlcT-3; UGT94BU4	ATGGAAAGCAAACTCCAAAACAAGAAGCCAAGTATTCTGATGTTACCATGGCTAGCTCAT GGCCACATAACTCCATATCTTGCGCTTGCCAAGAAGCTCTCGCAACAAAACTTTCACATA TATTTCTGCTCTACTCCCATCAATCTACAATCCATGAGCCAAAATCTTCAAGAAAATTTT TCAACTTCAATACAGCTTATAGACCTCCAACTTCCTTGTACGTTTCCTGAACTTCATGAT CCATATAATCACACCACCAAAAACATTCCCCGCCATCTGATCCCCACTCTCATAGCAGCA TTTGATGCCGCAAAACCTGCATTTTGCAATGTTCTGGAGACCCTTAAACCAACCCTAGTA ATATATGATCTATTCCAGCCATGGGCCGCTGAG…
Cg2g042810	1377	Intact protein (459aa)	1,2-O-rhamnosyltransferase/glucosyltransferase	In this study	UGT79B202	ATGGGTAGTGAAACCTTTCACA TAGCTATGTATCCATGGTTTGCGATGGGACATCTTACCCCATTTCTTCATATTGCCAACA AGCTTGCAGAAAGAGGTCACAGAATCTCGTTTCTGTTACCAGCAAAAGCAATAACGAAAT TTGAGCCTTCAAATCTTCACAGGGATCTCATTACGTTCATTCCGGTGTCTGTTCCTCGTG TTGATGGCCTTCCTCCTGGGGCTGAAACAACAAATGATGTCCCTTTCCCTTTGCATCCTC TTCTAATGACAGCCATGGATTTAACTGAGCCTGCCATCGAATCAGTTCTTCGTCGCCTCA AACCCGATTTTGTCTTCTTTGATTTCACTCACTGGTTGCCTCCGTTGGCACGCAAGTTCG GCATCAAGTC…
Cg2g042800	1377	Intact protein (459aa)	1,2-O-glucosyltransferase	In this study	UGT79B203	ATGGAAGACAAGAAACTTCACATAGCCATGTATCCA TGGTTCGCCATGGGCCATCTGACCTCATATCTCCATATTTCCAACAAACTTGCAGAAAGA GGCCACAAGATCTCATTTATCTTACCAACGAACACACAGACAAAATTTGAGCCCTTTAAT CTTCACAAACATCTCATTACTTTCATTCCAATCACCGTCCCTTGTGTTGATGGTCTTCCT TCCGGAACCGAAACAACAACAGATGTTCCTTTCCCATTGTATCCGCTCCTCATGACTGCC ATGGATCTGACTGAACCCGCCATTGAAGCTATTGTTCGTGACATAAAACCCAACATTGTC TTCTTTGATTTCACTTGCTGGCTTCCTTCATTGGCTCGTAAGCTAGGCATTAAGTCC…
Cg5g041670	1422	Intact protein (474aa)	1,6-O-rhamnosyltransferase	In this study	UGT91BK3	ATGGCGAGAAAACTACACGTAGTGATGCTTCCA TGGTCAGCCTTCGGTCACCTGATGCCTTTCTTTCAACTCTCCATAGCCTTGGCAAAATCA GGAGTCAAAGTCTCCTTCATATCAACCCCAAAAAACATTCAAAGACTCCCAAAACCCGCT CCAGAGTCAGAAGTAGCTGCCCTAATCAACTTTGTTGAGTTTCCATTACCAGCTCCCGCT GCCTTGGACAACAAATTACTCTTGCCTGAAGGCGCCGAGGCTACGGTGGACATTCCATCT GAAAACATTCAGTATCTAAAGATAGCATATGATCTCCTGCAACATCCTTTCAAACAGTTT GTTGCTCAACAGTCCGTAGATTGGATCATCGTTGATGTTATGAGTCATTGGGCGGGGAAG…
Cg4g008340	1404	Intact protein (468aa)	Non-functional	In this study	-	ATGGATCTTCAAAACAGACAGAAGCTTCACATA GCAATGTTTCCATGGCTGGCTTACGGCCACATCATGCCTTTTTTCCAAGTCGCCATGTTT TTGGCTGAAAAGGGTCACCACGTATCTTATATCTCCACCCCAAAAAATATTGATCGCCTC CCACAAATTCCCACTAATTTGTCCTCCCGTTTGAGCTATATACAGCTTCCTTTGCCTCAA CTTGATGGCCTACCAGAGGGAGCTGAGTCAACTGCCGAATTACCCATTAACAAAGTTCCT TATCTTAAAAAGGCCCACGACTTGCTACAACTTCCCTTGACAAACTTTCTCCAAGATTCA CACGTCAACTGGATCATTCACGACTTTATCTCTCACTGGTTGCCTCCTGTCGCCGCTCAA…
Cg4g008360	1404	Intact protein (468aa)	Non-functional	In this study	-	ATGGATCTTCAAAACAGACAGAA GCTTCACATAGCAATGTTTCCATGGCTGGCTTACGGCCACATCATGCCTTTTTTCCAAGT CGCCATGTTTTTGGCTGAAAAGGGTCACCACGTATCTTACATCTCCACCCCAAAAAATAT TGATCGCCTCCCACAAATTCCCACTAATTTGTCCTCCCGTTTGAGCTATATACAGCTTCC TTTGCCTCAACTTGATGGCCTGCCAGAGGGAGCTGAGTCAACTGCCGAATTACCCATTCA CAAAGTTCCTTATCTTAAAAAGGCCCACGACTTGCTACAACTTCCCTTGACAAACTTTCT CCAAGATTCACGCGTCAACTGGATCATTCACGACTTTATCTCTCACTGGTTGCCTCCTGT CGCCGCTCA…
Cg2g035460	1353	Intact protein (451aa)	Non-functional	In this study	-	ATGAATAACAGACAAAGAAATTA TTGTGTTTTGATGTTTCCATGGCTTGCCCATGGTCACGTATTTCCATTTCTAGAGCTAGC CAAGAAGCTTACTAAGAGATCAAATTTCTACATATACTTTTGTTCAACTCCTGCCATTCT TGATTCCATTAAACTTTCGGATAACTTTTCTCTTTCAATACAACTTATCGAGCTTCATCT CCCTTCATTGCCCGACCTTCCTCCTCACTATCACACAACTAAAGGGTTACCGCTTCATCT CATGCCTGCTCTCAAAAAAGCCTTCGACATGGCTAGCTCTAGTTTCTTTAACATACTAAA AAATGTAAACCCTGATCTGTTGATTTATGATTTTATTCAGCCGTGGGCTCCAACGCTGGC TTTGTCACT…
Cg1g007740	1437	Intact protein (479aa)	Non-functional	In this study	-	ATGGCTGACAACAGCAAGCTTCAAATCGCC ATGTTTCCATGGTTAGCTTTTGGTCACATGATCCCCTGGTTGGAGCTTGCTAAGCTGATA GCACAGAAAGGTCACAAAATCTTCTTCATTTCCACCCCTAGAAACATCGATCGCCTCCCA AGACTCCCTCAAAATTTAGCTTCTATGATTCAATTTGTGAAAATCTCGTTGCCCCACGTG GACAATCTCCGCGAAAACGCAGAAGCGACCATCGATTTACCTTACGATGAAGTTAAGTAT CTGAAGCAATCTTTCGATTGCCTCGAAGAGCCCATGGCAAAGTTGTTACAATCTTTAGCT CCTGACTGGCTTTTATTCGACTTCGCCGCTTACTGGCTACCGGCTAGAGCCCGTGAACTC GG…
Cg4g010340	1428	Intact protein (476aa)	Non-functional	In this study	-	ATGGCAGATTCAGGGAGCTGCTCATCATCATCA TCATCATCATCATCATCAGCATTTCCCATTGTAATGTTACCATGGTTTGCTGTCGGCCAC ATGACTCCATTTCTTCATCTCTCCAACAAGCTAGCTGAAAAAGGCCATAAAATCACAATC CTACTGCCCAGAAAGGCTCAAACACAGCTTCAACATTTCAACCTCCATCCTGATCTCATC ACCTTACACCCTCTCACCGTCCCTCACGTCGACGGCCTCCCCGCCGGAGCCGAAACCGCA TCGGACGTACCCATGTCCTCCATCAATCTCCTCGTCATTGCAATGGACCGCTGCCGGGGC CAGGTGGAAGCAGTGATCAAAGCCGCAAAGCCTAGGCTTCTTTTTTATGACATTGCGTAC…
Cg9g014500	1137	Truncated protein (379aa) 189 deletion	Non-functional	In this study	-	ATGGCCGAAATTATCCCTCTTCAAATCCCACAC GTCGATGGCCTCCCTCCTGGTCTTGATAGCACCTCAGAGATGACACCTCACATGGCTGAG CTCCTCAAGCAAGCCTTAGACCTCATGCAACCACAAATCAAAACTTTGTTGTCGCAGCTC AAACCCCGTTTTGTGTTCTTTGATTTTACCCATTACTGGTTGCCGGGCCTTGTTGGTTCT CAACTTGGCATCAAAACAGTTTACTTCTCTGTTTTCTCTGCCATTTCACAGGCCTATCTC TTGGTCCCCGCCAGGAAACTCAACAACAGTTTAGCAGATCTAATGAAATCTCCCGATGGG TTCCCTACGGCTTCCATTACCTCGCTCGATGAATTTGTGGCTCGAGATTACTTGTATGTT…
Cg6g014140	1215	Frameshift protein (103aa) 5bp insertion	Non-functional (PSPG-box missing)	In this study	-	ATGGCCGAAATTATCCCTCTTCAAATCCCACAC GTCGATGGCCTCCCTCCTGGTCTTGATAGCACCTCAGAGATGACACCTCACATGGCTGAG CTCCTCAAGCAAGCCTTAGACCTCATGCAACCACAAATCAAAACTTTGTTGTCGCAGCTC AAACCCCGTTTTAATTTGTGTTCTTTGATTTTACCCATTACTGGTTGCCTGGCCTTGTTG GTTCTCAACTTGGCATCAAAACAGTTTACTTCTCTGTTTTCTCTGCCATTTCACAGGCCT ATCTCTTGGTCCCCGCCAGGAAACTCAACAACAGTTTAGCAGATCTAATGAAATCTCCCG ATGGGTTCCCTGCGGCTTCCATTACCTCGCTCGATGAATTTGTGGCTCGAGATTACTTGT…
Cg9g014580	1433	Frameshift protein (174aa) 56bp insertion	Non-functional (PSPG-box missing)	In this study	-	ATGCACGCTCCTTCAAACCAACAACACAAAACG GGAACTGAATCAGCTGAGGATGATCAACTTCACGTAGTGATGTTCCCATGGTTTGCTTTT GGTCACATAAGCCCCTTTGTACAACTTTCCAACAAGCTCTCACTTCATGGAGTCAAAGTC TCTTTCTTTTCGGCTCCTGGTAACATTCCCCGCATCAAATCCTCGCTCAATTTAACTCCC GTGGCCGAAATCATCCCTCTTCAAATCCCACACGTCGATGGCCTCCCTCCTGGTCTTGAT AGCACCTCAGAGATGACACCTCACATGGCTGAGCTCCTCAAGCAAGCCTTAGACCTCATG CAACCACAAATCAAAACTTTGTTGTCGCAGCTCAAACCCCGTTTTAATTTGTGTTCTTTG…
Cg7g009990	1357	Frameshift protein (213aa) 1bp insertion	Non-functional (PSPG-box missing)	In this study	-	ATGAGTAACAAACATAGAAAGTATAGTGTGTTG ATGTTCCCATGGTTAGCTCAGGGTCACGCATTTCCATTTCTAGAGCTAGCCAAGAAGCTT GCTAAGAGATCAAATTTCCACATATGTTTTTGTTCAACACCATCCATTCTCAATTCCATT AAACAATCGGATAAATTTTCACTCTCAATACAACTTATTGAGCTTCATCTCCCCTCATTG CCGGAGCTTCCTCCTCAGTATCACACGACTAAAGGTTTGCCGCCTCATCTCATGCCCACT CTCGAAGAGGCCTTTGACATGGCTAGCCCTAGTTTCTTCAACATACTGAAAAATCCAAGC CCCGATCTTTTGATTTATGATTTGATTCAGCCCTGGGCACCGGCGCTAGCTTCGTCACTT…
Cg7g009980	1357			In this study	-
The homologous proteins of Cs1,6RhaT are highlighted in bold.

## Sheet: Data 4
Supplementary Data 4. Micro-synteny relationships among genes from species in Citrus-related genera, early-diverging citrus and other species.
Block	C. lansium	Luvunga scandens	A. buxfoliata	P. trifoliata	C. mangshanensis	C. ichangensis	C. medica	C. limon	C. grandis	C. aurantium	C. sinensis	C. clementina
Cs1,6RhaT (Accession No. DQ119035)	HP264620.1	SYT202340.1	Abu9g_012850.1	Pt9g012070.1	Cms150720.1	Cic069120.1	Cm172530.1	NM_gene63103.t1	.	Ca9Ag015740.1	CsV3_9g013130.2	.
	HP264630.1	SYT202350.1	Abu9g_012860.1	Pt9g012080.1	Cms150710.1	Cic069130.1	Cm172520.1	NM_gene63104.t1	.	Ca9Ag015750.1	CsV3_9g013140.1	.
	HP264650.1	SYT202360.1	Abu9g_012900.1	Pt9g012090.1	Cms150660.1	Cic069140.1	Cm172510.1	NM_gene63106.t1	Cg9g014480.1	Ca9Ag015760.1	CsV3_9g013150.1	.
	.	.	Abu9g_012880.1	Pt9g012120.1	Cms150330.1	Cic069290.1	Cm135570.1	NM_gene63107.t2	Cg9g014580.1	Ca9Ag015770.1	CsV3_9g013160.1	.
	HP264660.1	SYT202390.1	Abu9g_012950.1	Pt9g012140.1	Cms150370.1	Cic069320.1	Cm172510.1	NM_gene63109.t1	Cg9g014480.1	Ca9Ag015950.1	CsV3_9g013170.1	.
	HP264670.1	SYT202400.2	Abu9g_012990.1	Pt9g012160.1	Cms150390.2	Cic069330.1	Cm039930.1	NM_gene63113.t1	Cg9g014470.1	Ca9Ag015960.1	CsV3_9g013180.1	.
	HP264680.1	SYT202410.1	Abu9g_013000.1	Pt9g012170.1	Cms150410.1	Cic069340.1	Cm039940.1	NM_gene63114.t1	Cg9g014460.1	Ca9Ag015970.1	CsV3_9g013190.1	.
UGT79B202/ UGT79B203	.	SYT239020.1	Abu2g_003980.1	Cfm2g042770.1	Cms261650.3	Cic156570.2	Cm169800.4	NM_gene13528.t1	Cg2g042770.1	Ca2Ag004390.2	CsV3_2g004300.1	Ciclev10015064m.v1.0
	.	SYT239030.1	Abu2g_003970.1	Cfm2g042780.1	Cms261660.1	Cic156580.3	Cm169810.2	NM_gene13529.t1	Cg2g042780.1	Ca2Ag004380.1	CsV3_2g004290.1	Ciclev10017311m.v1.0
	HP078780.1	SYT239040.1	Abu2g_003960.1	Cfm2g042790.1	Cms261670.1	Cic156590.2	Cm169820.1	NM_gene13530.t1	Cg2g042790.2	Ca2Ag004370.1	CsV3_2g004280.6	Ciclev10014636m.v1.0
	.	.	.	Cfm2g042800.1	Cms261680.1	Cic156600.1	Cm169830.1	NM_gene13531.t1	Cg2g042800.1	Ca2Ag004360.1	CsV3_2g004270.1	Ciclev10017784m.v1.0
	.	SYT239050.1	Abu2g_003940.1	Cfm2g042810.1	Cms261690.1	Cic156610.1	Cm169840.1	NM_gene13532.t1	Cg2g042810.1	Ca2Ag004350.1	CsV3_2g004260.1	Ciclev10015186m.v1.0
	HP078770.1	SYT239060.1	Abu2g_003930.1	Cfm2g042820.1	Cms261700.1	Cic156620.1	Cm169850.1	NM_gene13533.t2	Cg2g042820.1	Ca2Ag004340.1	CsV3_2g004250.1	Ciclev10016983m.v1.0
	HP078760.1	SYT239070.1	Abu2g_003920.2	Cfm2g042830.1	Cms261710.1	Cic156630.1	Cm169860.2	.	Cg2g042830.1	Ca2Ag004330.1	CsV3_2g004240.1	Ciclev10017211m.v1.0
UGT91BK3	HP236950.1	SYT249630.1	Abu5g_003620.1	Cfm5g041640.2	Cms205130.1	Cic236830.1	Cm035860.1	NM_gene38580.t1	Cg5g041640.2	Ca5Ag012110.1	CsV3_5g004000.1	Ciclev10020322m.v1.0
	HP236960.1	SYT249640.1	Abu5g_003610.2	Cfm5g041650.2	Cms205140.1	Cic236820.1	Cm035850.3	NM_gene38581.t1	Cg5g041650.3	Ca5Ag012120.1	CsV3_5g003990.1	Ciclev10020645m.v1.0
	HP236970.1	SYT249650.1	Abu5g_003600.1	Cfm5g041660.1	Cms205150.1	Cic236810.2	Cm035840.1	NM_gene38583.t1	Cg5g041660.1	Ca5Ag012130.1	CsV3_5g003980.1	Ciclev10019597m.v1.0
	HP236980.1	SYT249660.1	Abu5g_003590.1	Cfm5g041670.1	Cms205160.1	Cic236800.1	Cm035830.1	NM_gene38584.t1	Cg5g041670.1	Ca5Ag012140.1	CsV3_5g003970.1	Ciclev10019998m.v1.0
	HP236990.1	SYT249670.1	Abu5g_003580.1	Cfm5g041680.1	Cms205170.1	Cic236790.1	Cm035820.1	NM_gene38585.t1	Cg5g041680.1	Ca5Ag012150.1	CsV3_5g003960.1	Ciclev10019040m.v1.0
	HP237000.1	.	Abu5g_003570.1	Cfm5g041690.1	Cms205180.1	Cic236780.1	Cm035810.1	NM_gene38586.t1	Cg5g041690.1	Ca5Ag012160.1	CsV3_5g003950.1	.
	HP237010.1	SYT249680.1	Abu5g_003560.1	Cfm5g041700.1	Cms205190.1	Cic236770.1	Cm035800.1	NM_gene38587.t3	Cg5g041700.1	Ca5Ag012170.1	CsV3_5g003940.1	Ciclev10019053m.v1.0
	HP237020.1	SYT249690.1	Abu5g_003550.1	Cfm5g041710.1	Cms205200.1	Cic236760.1	Cm035790.1	NM_gene38588.t1	Cg5g041710.1	Ca5Ag012180.3	CsV3_5g003930.6	Ciclev10018598m.v1.0
dGlcT-1	HP268380.1	SYT201260.1	Abu8g_004500.1	Cfm8g011330.2	Cms209810.1	Cic024640.1	.	NM_gene57267.t1	Cg8g011330.1	Ca8Ag023320.1	CsV3_8g009090.1	Ciclev10029024m.v1.0
	HP268390.1	SYT201250.1	Abu8g_004510.1	Cfm8g011340.1	Cms209820.1	Cic024650.1	.	NM_gene57271.t1	Cg8g011340.1	Ca8Ag023300.1	CsV3_8g009070.1	Ciclev10028019m.v1.0
	HP268400.1	SYT201240.1	Abu8g_004390.1	Cfm8g011350.1	Cms209830.1	Cic024660.1	.	NM_gene57266.t1	Cg8g011350.1	Ca8Ag023290.1	CsV3_8g009060.1	Ciclev10030270m.v1.0
	.	.	.	Cfm8g011510.1	Cms209890.1	Cic024670.1	.	NM_gene57274.t1	Cg8g011360.1	Ca8Ag023280.1	.	.
	.	.	.	Cfm8g011370.1	Cms209850.1	Cic024660.1	.	.	Cg8g011370.1	.	.	.
	.	.	.	Cfm8g011380.1	.	.	.	.	Cg8g011380.1	.	.	.
	.	.	.	Cfm8g011390.1	.	.	.	.	Cg8g011390.1	.	.	.
	.	.	.	Cfm8g011400.1	Cms209890.1	Cic024670.1	.	.	Cg8g011400.1	.	.	.
	HP268450.1	SYT201230.1	Abu8g_004570.1	Cfm8g011410.1	Cms209860.1	Cic024690.1	.	.	Cg8g011410.1	Ca8Ag023250.1	CsV3_8g009020.1	.
	.	.	.	Cfm8g011420.1	.	.	.	.	Cg8g011420.1	.	.	.
	.	.	.	Cfm8g011430.1	Cms209840.1	Cic024670.1	.	.	Cg8g011430.1	.	.	.
	.	.	.	Cfm8g011440.1	Cms209840.1	.	.	.	Cg8g011440.1	.	.	.
	.	.	.	.	.	.	.	.	Cg8g011450.1	.	.	.
	.	.	.	.	.	.	.	.	Cg8g011460.1	Ca8Ag023180.1	.	.
Target genes are highlighted in bold.

## Sheet: Data 5
Supplementary Data 5. Analysis of gene presence and absence for 135 sequenced genomes from citrus accessions and relatives.
No.	Catalog	Accession	1,2RhaT	dGlcT-1	SRR ID	Source
1	wild mandarin	KPJ009	-	-		http://citgvd.cric.cn
2	wild mandarin	KPJ017	-	+		http://citgvd.cric.cn
3	wild mandarin	8L	-	-	SRR3747335	Wang et al (2018)
4	wild mandarin	LW	-	-	SRR17149856	Huang et al (2023)
5	wild mandarin	KPJ005	-	-		http://citgvd.cric.cn
6	wild mandarin	17M	-	-	SRR5796818	Wang et al (2018)
7	wild mandarin	JYJ	-	-	SRR5796635	Wang et al (2018)
8	wild mandarin	DX-2	-	-	SRR5796821	Wang et al (2018)
9	wild mandarin	JYY	-	-	SRR5796862	Wang et al (2018)
10	wild mandarin	DX-3	-	-	SRR5796820	Wang et al (2018)
11	wild mandarin	DX-4	-	-	SRR5796645	Wang et al (2018)
12	wild mandarin	CYY	-	-	SRR3747399	Wang et al (2018)
13	wild mandarin	HZ	-	+	SRR3747527	Wang et al (2018)
14	wild mandarin	SPG	-	+	SRR3747540	Wang et al (2018)
15	wild mandarin	DX-1	-	+	SRR5796819	Wang et al (2018)
16	wild mandarin	SJ	-	-	SRR3747529	Wang et al (2018)
17	wild mandarin	KPJ004	-	-		http://citgvd.cric.cn
18	wild mandarin	KPJ006	-	-		http://citgvd.cric.cn
19	wild mandarin	KPJ007	-	+		http://citgvd.cric.cn
20	wild mandarin	KPJ017	-	+		http://citgvd.cric.cn
21	semi domesticated mandarin	HPJ	-	+	SRR3750611	Wang et al (2018)
22	admixture mandarin	KPJ016	+	+		http://citgvd.cric.cn
23	admixture mandarin	CSNJ	-	-	SRR3747609	Wang et al (2018)
24	admixture mandarin	19P*	-	+	SRR3747617	Wang et al (2018)
25	admixture mandarin	20H	+	-	SRR3747635	Wang et al (2018)
26	admixture mandarin	18H	-	+	SRR3749605	Wang et al (2018)
27	admixture mandarin	m3	-	+	SRR5796630	Wang et al (2018)
28	admixture mandarin	WHPG	-	+	SRR5796644	Wang et al (2018)
29	admixture mandarin	JGA	+	-	SRR5796822	Wang et al (2018)
30	admixture mandarin	RT	-	-	SRR5796864	Wang et al (2018)
31	admixture mandarin	YJNJ	-	-	SRR5796865	Wang et al (2018)
32	admixture mandarin	ZHJ	-	-	SRR5796927	Wang et al (2018)
33	admixture mandarin	NJ	-	+	SRR3750668	Wang et al (2018)
34	admixture mandarin	LYJ	+	-	SRR3756887	Wang et al (2018)
35	admixture mandarin	BTJ	+	+	SRR3756893	Wang et al (2018)
36	admixture mandarin	QTJ	+	+	SRR5796863	Wang et al (2018)
37	admixture mandarin	YSJ	+	+	SRR3750648	Wang et al (2018)
38	admixture mandarin	MLTJ	+	-	SRR3750679	Wang et al (2018)
39	admixture mandarin	MSJ	+	-	SRR3751832	Wang et al (2018)
40	admixture mandarin	CZG	-	+	SRR3747583	Wang et al (2018)
41	admixture mandarin	STJ	-	+	SRR3756933	Wang et al (2018)
42	admixture mandarin	KPJ003	-	+		http://citgvd.cric.cn
43	admixture mandarin	KPJ010	+	+		http://citgvd.cric.cn
44	admixture mandarin	KPJ015	+	-		http://citgvd.cric.cn
45	admixture mandarin	KPJ012	-	+		http://citgvd.cric.cn
46	admixture mandarin	KPJ013	+	-		http://citgvd.cric.cn
47	admixture mandarin	Citrus kinokuni	-	+	SRR6188456	Wu et al (2018)
48	admixture mandarin	KPJ019	-	+		http://citgvd.cric.cn
49	admixture mandarin	KPJ011	-	+		http://citgvd.cric.cn
50	pummelo	10Z	+	+	SRR3823645	Wang et al (2017)
51	pummelo	CHP	+	+	SRR1023627	Wang et al (2017)
52	pummelo	CQ-016	+	+	SRR3822303	Wang et al (2017)
53	pummelo	GBY	+	+	SRR3823447	Wang et al (2017)
54	pummelo	GL-01	+	+	SRR3822291	Wang et al (2017)
55	pummelo	HNHY	+	+	SRR3823230	Wang et al (2017)
56	pummelo	JA-02	+	+	SRR3823148	Wang et al (2017)
57	pummelo	NJYPS	-	+	SRR3844987	Wang et al (2017)
58	pummelo	Q-04	+	+	SRR3823455	Wang et al (2017)
59	pummelo	RL-06	+	+	SRR3823409	Wang et al (2017)
60	pummelo	HB	+	+	SRR9127779	Wang et al (2017)
61	pummelo	ZGST	+	+	SRR9127780	Wang et al (2017)
62	pummelo	STY	+	+	SRR14765189	Wang et al (2017)
63	pummelo	GY-1	+	+	SRR14765190	Wang et al (2017)
64	pummelo	GL-01	+	+	SRR3858312	Wang et al (2017)
65	pummelo	WBY	+	+	SRR3823251	Wang et al (2017)
66	pummelo	SYPS	+	+	SRR3824065	Wang et al (2017)
67	pummelo	2011-HH-02	+	+	SRR5802565	Wang et al (2018)
68	pummelo	2011-HH-07	+	+	SRR5802582	Wang et al (2018)
69	pummelo	GXY	+	+	SRR5802549	Wang et al (2017)
70	pummelo	WSY	+	+	SRR5796633	Wang et al (2017)
71	pummelo	28H	+	+	SRR3823225	Wang et al (2018)
72	pummelo	SR3	+	+	SRR3822290	Wang et al (2017)
73	pummelo	Cariappa	+	+	SRR5128235	Wu et al (2018)
74	pummelo	Kao Phuang	+	+	SRR5128236	Wu et al (2018)
75	pummelo	Tahitian	+	+	SRR5128237	Wu et al (2018)
76	pummelo	Hunnan	+	+	SRR5128240	Wu et al (2018)
77	pummelo	Thong Dee	+	+	SRR5128242	Wu et al (2018)
78	pummelo	Mato Buntan	+	+	SRR5128244	Wu et al (2018)
79	pummelo	YNSJ	+	+	SRR9127776	Wang et al (2017)
80	pummelo	YNMD	+	-	SRR9127777	Wang et al (2017)
81	pummelo	SMST	+	+	SRR9127778	Wang et al (2017)
82	pummelo	HBP	+	+	SRR10828044	Zhang et al (2020)
83	pummelo	G1+HBP	+	+	SRR10841902	Zhang et al (2020)
84	Citron	XZ	-	-	SRR3938056	Wang et al (2017)
85	Citron	XZ1	-	-	SRR3938253	Wang et al (2017)
86	Citron	JY	-	-	SRR3938734	Wang et al (2017)
87	Citron	JY4	-	-	SRR3944125	Wang et al (2017)
88	Citron	JY5	-	-	SRR3944139	Wang et al (2017)
89	Citron	JY8	-	-	SRR3944160	Wang et al (2017)
90	Citron	JY15	-	-	SRR3944177	Wang et al (2017)
91	Citron	JY28	-	-	SRR3948093	Wang et al (2017)
92	Citron	FS	-	-	SRR3948163	Wang et al (2017)
93	Citron	s0115	-	-	SRR17039796	Huang et al (2023)
94	Citron	s0152	-	-	SRR17039797	Huang et al (2023)
95	Citron	s0156	-	-	SRR17039798	Huang et al (2023)
96	Citron	RL	-	-	SRR17039799	Huang et al (2023)
97	Citron	BSDG	-	-	SRR17039800	Huang et al (2023)
98	Citron	s2019-24-L	-	-	SRR17039801	Huang et al (2023)
99	Citron	s2019-22-L	-	-	SRR17039802	Huang et al (2023)
100	Citron	s2018-129-L	-	-	SRR17039803	Huang et al (2023)
101	Citron	s2018-128-L	-	-	SRR17039804	Huang et al (2023)
102	Citron	BS*	-	-	SRR17039805	Huang et al (2023)
103	Citron	s2018-127-L	-	-	SRR17039806	Huang et al (2023)
104	Citron	s2018-122-L	-	-	SRR17039807	Huang et al (2023)
105	Citron	s2018-102-L	-	-	SRR17039808	Huang et al (2023)
106	Citron	s2018-101-L	-	-	SRR17039810	Huang et al (2023)
107	Citron	s2018-96-L	-	-	SRR17039811	Huang et al (2023)
108	Citron	s2018-95-L	-	-	SRR17039812	Huang et al (2023)
109	Citron	s2018-94-L	-	-	SRR17039813	Huang et al (2023)
110	Citron	s2018-93-L	-	-	SRR17039814	Huang et al (2023)
111	Citron	s2018-92-L	-	-	SRR17039815	Huang et al (2023)
112	Citron	QZXY	-	-	SRR17039816	Huang et al (2023)
113	Citron	s2018-90-L	-	-	SRR17039817	Huang et al (2023)
114	Citron	s2018-87-L	-	-	SRR17039818	Huang et al (2023)
115	Citron	s2018-88-L	-	-	SRR17039819	Huang et al (2023)
116	Citron	s2018-87-L	-	-	SRR17039820	Huang et al (2023)
117	Citron	s2018-85-L	-	-	SRR17039821	Huang et al (2023)
118	Citron	s2018-79-L	-	-	SRR17039822	Huang et al (2023)
119	Citron	s2018-78-L	-	-	SRR17039823	Huang et al (2023)
120	Citron	s2018-65-L	-	-	SRR17039824	Huang et al (2023)
121	Citron	s2018-64-L	-	-	SRR17039825	Huang et al (2023)
122	Citron	s2018-62-L	-	-	SRR17039826	Huang et al (2023)
123	Citron	s2018-4	-	-	SRR17039827	Huang et al (2023)
124	Citron	s2018-61-L	-	-	SRR17039828	Huang et al (2023)
125	Citron	s2018-60-L	-	-	SRR17039829	Huang et al (2023)
126	Citron	s2018-59-L	-	-	SRR17039830	Huang et al (2023)
127	Citron	s2018-58-L	-	-	SRR17039831	Huang et al (2023)
128	Citron	s2018-1-L	-	-	SRR17039832	Huang et al (2023)
129	Citron	PCJY	-	-	SRR17039833	Huang et al (2023)
130	Citron	RLXY3	-	-	SRR17039834	Huang et al (2023)
131	Citron	RLXY2	-	-	SRR17039835	Huang et al (2023)
132	Citron	s0153	-	-	SRR17039836	Huang et al (2023)
133	Citron	s0133	-	-	SRR17039837	Huang et al (2023)
134	Citron	s2018-3	-	-	SRR17039838	Huang et al (2023)
135	Citron	s2018-2	-	-	SRR17039839	Huang et al (2023)
"+" sign indicates presence."-" sign indicates absence.
1. Wang et al. Genome of wild mandarin and domestication history of mandarin. Molecular Plant 11, 1024-1037 (2018).
2. Huang et al. Pangenome analysis provides insight into the evolution of the orange subfamily and a key gene for citric acid accumulation in citrus fruits. Nature genetics 55, 11 (2023).
3. Wang et al. Genomic analyses of primitive, wild and cultivated citrus provide insights into asexual reproduction. Nature genetics 49, 765 (2017).
4. Wu et al. Genomics of the origin and evolution of Citrus. Nature 554, 311 (2018).
5. Zhang et al. Assembly of Satsuma mandarin mitochondrial genome and identification of cytoplasmic male sterility–specific ORFs in a somatic cybrid of pummelo. Tree Genetics & Genomes. 16,6 (2020).

## Sheet: Data 6
Supplementary Data 6. Geographical occurrences of 341 Citrus-related genera and 439 early-diverging citrus samples.
Group	sample ID	Longitude (°E)	Latitude (°N)
Citrus-related genera	Ab1	100.8	22.0118
Citrus-related genera	Ab2	101.25	21.43
Citrus-related genera	Ab3	101.565	21.4592
Citrus-related genera	Ab4	103.59	31.4769
Citrus-related genera	Ab5	106.854	22.3436
Citrus-related genera	Ab6	107.972	21.5478
Citrus-related genera	Ab7	108.136	21.5438
Citrus-related genera	Ab8	108.328	22.8167
Citrus-related genera	Ab9	108.347	22.8031
Citrus-related genera	Ab10	108.355	21.6867
Citrus-related genera	Ab11	108.366	22.8177
Citrus-related genera	Ab12	108.462	22.1026
Citrus-related genera	Ab13	108.579	21.795
Citrus-related genera	Ab14	108.639	22.0024
Citrus-related genera	Ab15	108.653	21.9795
Citrus-related genera	Ab16	108.654	21.9809
Citrus-related genera	Ab17	109.056	19.2981
Citrus-related genera	Ab18	109.12	21.4813
Citrus-related genera	Ab19	109.172	18.3576
Citrus-related genera	Ab20	109.173	18.7501
Citrus-related genera	Ab21	109.207	21.6613
Citrus-related genera	Ab22	109.443	19.2216
Citrus-related genera	Ab23	109.512	18.2529
Citrus-related genera	Ab24	109.7	18.6403
Citrus-related genera	Ab25	109.734	24.9587
Citrus-related genera	Ab26	109.83	18.7289
Citrus-related genera	Ab27	109.838	19.0333
Citrus-related genera	Ab28	109.902	19.1465
Citrus-related genera	Ab29	109.976	22.2735
Citrus-related genera	Ab30	110.038	18.506
Citrus-related genera	Ab31	110.167	20.3266
Citrus-related genera	Ab32	110.176	20.326
Citrus-related genera	Ab33	110.198	20.0458
Citrus-related genera	Ab34	110.201	18.7563
Citrus-related genera	Ab35	110.214	19.5753
Citrus-related genera	Ab36	110.264	22.3216
Citrus-related genera	Ab37	110.273	21.6148
Citrus-related genera	Ab38	110.349	20.0186
Citrus-related genera	Ab39	110.353	22.0335
Citrus-related genera	Ab40	110.358	21.2701
Citrus-related genera	Ab41	110.358	19.6812
Citrus-related genera	Ab42	110.39	18.7952
Citrus-related genera	Ab43	110.393	18.7937
Citrus-related genera	Ab44	110.403	18.8567
Citrus-related genera	Ab45	110.597	20.9131
Citrus-related genera	Ab46	110.64	21.6645
Citrus-related genera	Ab47	110.797	19.5442
Citrus-related genera	Ab48	110.926	21.6627
Citrus-related genera	Ab49	111.57	22.7683
Citrus-related genera	Ab50	112.458	23.0247
Citrus-related genera	Ab51	112.601	22.2461
Citrus-related genera	Ab52	112.618	21.6515
Citrus-related genera	Ab53	112.794	22.2519
Citrus-related genera	Ab54	112.964	22.7659
Citrus-related genera	Ab55	112.983	28.116
Citrus-related genera	Ab56	113.082	22.5789
Citrus-related genera	Ab57	113.264	23.1301
Citrus-related genera	Ab58	113.267	23.1333
Citrus-related genera	Ab59	113.29	23.1749
Citrus-related genera	Ab60	113.364	23.1871
Citrus-related genera	Ab61	113.549	22.199
Citrus-related genera	Ab62	113.685	25.533
Citrus-related genera	Ab63	113.884	22.555
Citrus-related genera	Ab64	114.002	22.5282
Citrus-related genera	Ab65	114.008	22.53
Citrus-related genera	Ab66	114.032	22.5722
Citrus-related genera	Ab67	114.055	22.5233
Citrus-related genera	Ab68	114.058	22.5435
Citrus-related genera	Ab69	114.173	22.32
Citrus-related genera	Ab70	114.196	22.6018
Citrus-related genera	Ab71	114.229	22.5529
Citrus-related genera	Ab72	114.265	22.5891
Citrus-related genera	Ab73	114.276	22.6356
Citrus-related genera	Ab74	114.342	30.5462
Citrus-related genera	Ab75	114.416	23.1124
Citrus-related genera	Ab76	114.416	22.6397
Citrus-related genera	Ab77	114.431	22.8112
Citrus-related genera	Ab78	114.482	22.5965
Citrus-related genera	Ab79	114.498	22.646
Citrus-related genera	Ab80	114.532	22.4812
Citrus-related genera	Ab81	114.543	22.6249
Citrus-related genera	Ab82	114.543	22.5988
Citrus-related genera	Ab83	114.545	22.5279
Citrus-related genera	Ab84	114.72	22.9848
Citrus-related genera	Ab85	115.518	23.3523
Citrus-related genera	Ab86	115.652	22.9187
Citrus-related genera	Ab87	115.82	32.8882
Citrus-related genera	Ab88	115.891	24.5669
Citrus-related genera	Ab89	115.938	24.8005
Citrus-related genera	Ab90	116.117	24.3106
Citrus-related genera	Ab91	116.622	23.6577
Citrus-related genera	Ab92	116.623	24.3388
Citrus-related genera	Ab93	116.695	24.347
Citrus-related genera	Ab94	117.01	23.7569
Citrus-related genera	Ab95	117.08	23.8563
Citrus-related genera	Ab96	117.175	23.7117
Citrus-related genera	Ab97	117.184	23.8625
Citrus-related genera	Ab98	117.334	23.9354
Citrus-related genera	Ab99	117.403	23.8914
Citrus-related genera	Ab100	117.473	24.0319
Citrus-related genera	Ab101	117.647	24.5153
Citrus-related genera	Ab102	118.081	27.3828
Citrus-related genera	Ab103	118.083	24.4457
Citrus-related genera	Ab104	118.083	24.45
Citrus-related genera	Ab105	118.089	24.4796
Citrus-related genera	Ab106	119.275	26.0706
Citrus-related genera	Ab107	119.309	25.6175
Citrus-related genera	Ab108	120.579	29.978
Citrus-related genera	Cl1	100.38	21.9547
Citrus-related genera	Cl2	100.452	21.9573
Citrus-related genera	Cl3	100.797	22.009
Citrus-related genera	Cl4	101.25	21.41
Citrus-related genera	Cl5	101.448	22.4752
Citrus-related genera	Cl6	101.565	21.4592
Citrus-related genera	Cl7	102.175	27.2313
Citrus-related genera	Cl8	102.393	22.9937
Citrus-related genera	Cl9	102.674	25.0647
Citrus-related genera	Cl10	102.709	25.0464
Citrus-related genera	Cl11	103.365	23.3961
Citrus-related genera	Cl12	103.365	23.3965
Citrus-related genera	Cl13	103.485	29.6012
Citrus-related genera	Cl14	104.076	30.6517
Citrus-related genera	Cl15	104.216	23.401
Citrus-related genera	Cl16	104.233	23.3868
Citrus-related genera	Cl17	105.292	27.2836
Citrus-related genera	Cl18	105.37	23.38
Citrus-related genera	Cl19	105.42	23.34
Citrus-related genera	Cl20	105.443	25.099
Citrus-related genera	Cl21	105.607	23.1409
Citrus-related genera	Cl22	105.631	23.6251
Citrus-related genera	Cl23	105.773	23.685
Citrus-related genera	Cl24	105.81	24.7008
Citrus-related genera	Cl25	105.832	23.388
Citrus-related genera	Cl26	105.841	23.4063
Citrus-related genera	Cl27	106.129	23.7494
Citrus-related genera	Cl28	106.173	24.8725
Citrus-related genera	Cl29	106.197	28.3329
Citrus-related genera	Cl30	106.229	24.2946
Citrus-related genera	Cl31	106.401	24.2531
Citrus-related genera	Cl32	106.412	23.3941
Citrus-related genera	Cl33	106.415	23.134
Citrus-related genera	Cl34	106.418	23.1344
Citrus-related genera	Cl35	106.434	22.9371
Citrus-related genera	Cl36	106.464	22.9195
Citrus-related genera	Cl37	106.495	22.1524
Citrus-related genera	Cl38	106.544	22.2828
Citrus-related genera	Cl39	106.557	24.7768
Citrus-related genera	Cl40	106.561	24.3474
Citrus-related genera	Cl41	106.563	23.1742
Citrus-related genera	Cl42	106.568	24.7865
Citrus-related genera	Cl43	106.573	24.3493
Citrus-related genera	Cl44	106.592	26.836
Citrus-related genera	Cl45	106.615	23.3241
Citrus-related genera	Cl46	106.619	23.9031
Citrus-related genera	Cl47	106.657	26.132
Citrus-related genera	Cl48	106.705	26.6003
Citrus-related genera	Cl49	106.767	22.3112
Citrus-related genera	Cl50	106.854	22.3436
Citrus-related genera	Cl51	106.858	22.3734
Citrus-related genera	Cl52	106.865	22.3416
Citrus-related genera	Cl53	106.873	22.3448
Citrus-related genera	Cl54	106.915	23.7356
Citrus-related genera	Cl55	107.012	23.2622
Citrus-related genera	Cl56	107.053	24.8065
Citrus-related genera	Cl57	107.126	23.5967
Citrus-related genera	Cl58	107.128	29.0491
Citrus-related genera	Cl59	107.132	22.2398
Citrus-related genera	Cl60	107.144	23.0808
Citrus-related genera	Cl61	107.172	24.9992
Citrus-related genera	Cl62	107.194	24.2318
Citrus-related genera	Cl63	107.201	22.8293
Citrus-related genera	Cl64	107.201	22.8364
Citrus-related genera	Cl65	107.231	31.9123
Citrus-related genera	Cl66	107.259	24.1422
Citrus-related genera	Cl67	107.315	22.4879
Citrus-related genera	Cl68	107.343	23.2245
Citrus-related genera	Cl69	107.445	23.025
Citrus-related genera	Cl70	107.465	27.7489
Citrus-related genera	Cl71	107.471	27.0784
Citrus-related genera	Cl72	107.519	26.2595
Citrus-related genera	Cl73	107.534	22.3847
Citrus-related genera	Cl74	107.59	23.3298
Citrus-related genera	Cl75	107.594	24.5852
Citrus-related genera	Cl76	107.594	25.5752
Citrus-related genera	Cl77	107.613	28.8625
Citrus-related genera	Cl78	107.614	23.5462
Citrus-related genera	Cl79	107.638	22.9582
Citrus-related genera	Cl80	107.696	23.1664
Citrus-related genera	Cl81	107.699	23.1756
Citrus-related genera	Cl82	107.874	22.5199
Citrus-related genera	Cl83	107.899	25.4238
Citrus-related genera	Cl84	107.899	28.5629
Citrus-related genera	Cl85	107.904	22.6355
Citrus-related genera	Cl86	107.917	26.9053
Citrus-related genera	Cl87	107.984	22.1537
Citrus-related genera	Cl88	107.991	26.9517
Citrus-related genera	Cl89	108.022	25.2049
Citrus-related genera	Cl90	108.085	24.6929
Citrus-related genera	Cl91	108.098	22.8281
Citrus-related genera	Cl92	108.105	23.9327
Citrus-related genera	Cl93	108.123	22.0627
Citrus-related genera	Cl94	108.155	23.624
Citrus-related genera	Cl95	108.178	23.7084
Citrus-related genera	Cl96	108.185	23.4033
Citrus-related genera	Cl97	108.224	27.5135
Citrus-related genera	Cl98	108.248	24.829
Citrus-related genera	Cl99	108.258	24.8259
Citrus-related genera	Cl100	108.275	23.1593
Citrus-related genera	Cl101	108.281	23.0948
Citrus-related genera	Cl102	108.294	22.8437
Citrus-related genera	Cl103	108.328	22.8167
Citrus-related genera	Cl104	108.345	24.4548
Citrus-related genera	Cl105	108.359	22.8167
Citrus-related genera	Cl106	108.366	22.8177
Citrus-related genera	Cl107	108.393	23.5158
Citrus-related genera	Cl108	108.504	28.5478
Citrus-related genera	Cl109	108.905	24.7775
Citrus-related genera	Cl110	108.905	25.7546
Citrus-related genera	Cl111	108.906	27.2358
Citrus-related genera	Cl112	109.011	24.2607
Citrus-related genera	Cl113	109.121	25.2952
Citrus-related genera	Cl114	109.164	24.2102
Citrus-related genera	Cl115	109.173	18.7501
Citrus-related genera	Cl116	109.257	25.0666
Citrus-related genera	Cl117	109.262	22.6813
Citrus-related genera	Cl118	109.292	22.8471
Citrus-related genera	Cl119	109.333	28.6932
Citrus-related genera	Cl120	109.443	19.2216
Citrus-related genera	Cl121	109.497	19.5102
Citrus-related genera	Cl122	109.581	19.5209
Citrus-related genera	Cl123	109.597	24.4878
Citrus-related genera	Cl124	109.672	24.7199
Citrus-related genera	Cl125	109.7	18.6403
Citrus-related genera	Cl126	109.701	18.6364
Citrus-related genera	Cl127	109.838	19.0333
Citrus-related genera	Cl128	109.976	22.2735
Citrus-related genera	Cl129	109.98	24.9837
Citrus-related genera	Cl130	109.983	24.9804
Citrus-related genera	Cl131	110.007	19.7389
Citrus-related genera	Cl132	110.043	28.6873
Citrus-related genera	Cl133	110.078	20.3514
Citrus-related genera	Cl134	110.079	23.3942
Citrus-related genera	Cl135	110.112	23.1437
Citrus-related genera	Cl136	110.162	24.5911
Citrus-related genera	Cl137	110.176	20.326
Citrus-related genera	Cl138	110.18	25.2356
Citrus-related genera	Cl139	110.194	23.0017
Citrus-related genera	Cl140	110.204	25.1915
Citrus-related genera	Cl141	110.21	25.2462
Citrus-related genera	Cl142	110.212	25.2386
Citrus-related genera	Cl143	110.226	24.2239
Citrus-related genera	Cl144	110.261	24.3834
Citrus-related genera	Cl145	110.262	24.3818
Citrus-related genera	Cl146	110.284	24.4519
Citrus-related genera	Cl147	110.301	25.3142
Citrus-related genera	Cl148	110.308	25.0821
Citrus-related genera	Cl149	110.327	20.0079
Citrus-related genera	Cl150	110.349	20.0186
Citrus-related genera	Cl151	110.358	21.2701
Citrus-related genera	Cl152	110.361	20.0246
Citrus-related genera	Cl153	110.362	21.2687
Citrus-related genera	Cl154	110.395	24.4884
Citrus-related genera	Cl155	110.43	20.533
Citrus-related genera	Cl156	110.495	24.8148
Citrus-related genera	Cl157	110.496	24.7788
Citrus-related genera	Cl158	110.498	24.7793
Citrus-related genera	Cl159	110.5	24.5548
Citrus-related genera	Cl160	110.512	24.178
Citrus-related genera	Cl161	110.533	24.9183
Citrus-related genera	Cl162	110.537	29.1197
Citrus-related genera	Cl163	110.538	29.1193
Citrus-related genera	Cl164	110.558	22.8584
Citrus-related genera	Cl165	110.633	24.6228
Citrus-related genera	Cl166	110.657	24.6293
Citrus-related genera	Cl167	110.797	19.5442
Citrus-related genera	Cl168	110.828	24.8316
Citrus-related genera	Cl169	110.853	21.918
Citrus-related genera	Cl170	111.12	23.7604
Citrus-related genera	Cl171	111.279	23.4767
Citrus-related genera	Cl172	111.483	23.3302
Citrus-related genera	Cl173	111.547	23.8682
Citrus-related genera	Cl174	111.552	24.4229
Citrus-related genera	Cl175	111.981	25.3421
Citrus-related genera	Cl176	112.165	24.1162
Citrus-related genera	Cl177	112.458	23.0247
Citrus-related genera	Cl178	112.465	23.0477
Citrus-related genera	Cl179	112.534	23.1831
Citrus-related genera	Cl180	112.54	23.1667
Citrus-related genera	Cl181	112.541	23.1659
Citrus-related genera	Cl182	112.701	23.1943
Citrus-related genera	Cl183	113.034	22.4585
Citrus-related genera	Cl184	113.062	22.5242
Citrus-related genera	Cl185	113.264	23.1301
Citrus-related genera	Cl186	113.267	23.1333
Citrus-related genera	Cl187	113.291	23.1747
Citrus-related genera	Cl188	113.341	23.1319
Citrus-related genera	Cl189	113.348	25.1299
Citrus-related genera	Cl190	113.369	23.1764
Citrus-related genera	Cl191	113.402	24.2072
Citrus-related genera	Cl192	113.535	24.416
Citrus-related genera	Cl193	114.13	24.3506
Citrus-related genera	Cl194	114.173	22.32
Citrus-related genera	Cl195	114.179	22.5793
Citrus-related genera	Cl196	114.183	22.5777
Citrus-related genera	Cl197	114.29	23.1726
Citrus-related genera	Cl198	114.516	22.6477
Citrus-related genera	Cl199	114.684	23.2341
Citrus-related genera	Cl200	114.827	22.92
Citrus-related genera	Cl201	115.367	28.4481
Citrus-related genera	Cl202	116.034	23.5292
Citrus-related genera	Cl203	116.122	24.2888
Citrus-related genera	Cl204	116.373	23.551
Citrus-related genera	Cl205	116.496	24.7038
Citrus-related genera	Cl206	116.677	23.4636
Citrus-related genera	Cl207	116.695	24.347
Citrus-related genera	Cl208	117.017	25.0759
Citrus-related genera	Cl209	117.037	25.0989
Citrus-related genera	Cl210	117.147	23.9252
Citrus-related genera	Cl211	117.156	24.1541
Citrus-related genera	Cl212	117.175	23.7117
Citrus-related genera	Cl213	117.315	24.3638
Citrus-related genera	Cl214	117.334	23.9354
Citrus-related genera	Cl215	117.357	24.5151
Citrus-related genera	Cl216	117.412	23.9261
Citrus-related genera	Cl217	117.614	24.1174
Citrus-related genera	Cl218	117.647	24.5153
Citrus-related genera	Cl219	117.648	24.5167
Citrus-related genera	Cl220	117.706	24.203
Citrus-related genera	Cl221	118.066	24.4468
Citrus-related genera	Cl222	118.083	24.4457
Citrus-related genera	Cl223	118.083	24.45
Citrus-related genera	Cl224	118.089	24.4796
Citrus-related genera	Cl225	118.294	25.3218
Citrus-related genera	Cl226	118.764	32.0614
Citrus-related genera	Cl227	119.296	26.1011
Citrus-related genera	Cl228	119.296	26.0743
Citrus-related genera	Cl229	119.403	26.0736
Citrus-related genera	Cl230	120.211	30.246
Citrus-related genera	Cl231	120.565	27.6624
Citrus-related genera	Cl232	121.448	31.1706
Citrus-related genera	Cl233	122.094	29.7387
Early-diverging citrus	Ct1	108.328	22.8167
Early-diverging citrus	Ct2	113.264	23.1301
Early-diverging citrus	Ct3	113.267	23.1333
Early-diverging citrus	Ct4	116.956	24.2636
Early-diverging citrus	Ct5	111.094	24.2644
Early-diverging citrus	Ct6	116.695	24.347
Early-diverging citrus	Ct7	117.315	24.3638
Early-diverging citrus	Ct8	110.272	24.4212
Early-diverging citrus	Ct9	114.936	24.4692
Early-diverging citrus	Ct10	118.089	24.4796
Early-diverging citrus	Ct11	105.097	24.5076
Early-diverging citrus	Ct12	117.357	24.5151
Early-diverging citrus	Ct13	110.534	24.5416
Early-diverging citrus	Ct14	110.262	24.5456
Early-diverging citrus	Ct15	115.891	24.5669
Early-diverging citrus	Ct16	104.481	24.6508
Early-diverging citrus	Ct17	118.151	24.7233
Early-diverging citrus	Ct18	114.53	24.7424
Early-diverging citrus	Ct19	113.276	24.7759
Early-diverging citrus	Ct20	111.296	24.8116
Early-diverging citrus	Ct21	110.828	24.8316
Early-diverging citrus	Ct22	118.173	24.9107
Early-diverging citrus	Ct23	118.386	24.9601
Early-diverging citrus	Ct24	115.639	24.9695
Early-diverging citrus	Ct25	117.534	25.0044
Early-diverging citrus	Ct26	102.85	25.1123
Early-diverging citrus	Ct27	113.348	25.1299
Early-diverging citrus	Ct28	110.18	25.1732
Early-diverging citrus	Ct29	110.315	25.2035
Early-diverging citrus	Ct30	110.315	25.2035
Early-diverging citrus	Ct31	110.18	25.2356
Early-diverging citrus	Ct32	110.212	25.2386
Early-diverging citrus	Ct33	115.131	25.2642
Early-diverging citrus	Ct34	106.371	25.3151
Early-diverging citrus	Ct35	115.251	25.3596
Early-diverging citrus	Ct36	110.32	25.3948
Early-diverging citrus	Ct37	114.362	25.402
Early-diverging citrus	Ct38	106.75	25.4239
Early-diverging citrus	Ct39	106.752	25.4262
Early-diverging citrus	Ct40	104.431	25.456
Early-diverging citrus	Ct41	118.241	25.4921
Early-diverging citrus	Ct42	114.634	25.4992
Early-diverging citrus	Ct43	111.601	25.5263
Early-diverging citrus	Ct44	110.672	25.6126
Early-diverging citrus	Ct45	104.472	25.7099
Early-diverging citrus	Ct46	118.111	25.7107
Early-diverging citrus	Ct47	106.084	25.751
Early-diverging citrus	Ct48	108.905	25.7546
Early-diverging citrus	Ct49	107.323	25.8189
Early-diverging citrus	Ct50	118.763	25.8314
Early-diverging citrus	Ct51	118.923	25.8651
Early-diverging citrus	Ct52	107.558	25.8654
Early-diverging citrus	Ct53	118.933	25.8672
Early-diverging citrus	Ct54	108.522	25.9319
Early-diverging citrus	Ct55	111.087	25.9494
Early-diverging citrus	Ct56	119.296	26.0743
Early-diverging citrus	Ct57	119.296	26.1011
Early-diverging citrus	Ct58	106.657	26.132
Early-diverging citrus	Ct59	119.132	26.1476
Early-diverging citrus	Ct60	119.131	26.1504
Early-diverging citrus	Ct61	117.639	26.2635
Early-diverging citrus	Ct62	117.638	26.2655
Early-diverging citrus	Ct63	108.324	26.2737
Early-diverging citrus	Ct64	111.041	26.4075
Early-diverging citrus	Ct65	106.671	26.412
Early-diverging citrus	Ct66	114.571	26.4643
Early-diverging citrus	Ct67	113.773	26.4898
Early-diverging citrus	Ct68	118.746	26.5781
Early-diverging citrus	Ct69	111.84	26.5803
Early-diverging citrus	Ct70	106.666	26.5818
Early-diverging citrus	Ct71	106.705	26.6003
Early-diverging citrus	Ct72	118.178	26.6411
Early-diverging citrus	Ct73	106.628	26.6467
Early-diverging citrus	Ct74	119.545	26.666
Early-diverging citrus	Ct75	119.548	26.6662
Early-diverging citrus	Ct76	112.163	26.6716
Early-diverging citrus	Ct77	108.442	26.7283
Early-diverging citrus	Ct78	113.538	26.778
Early-diverging citrus	Ct79	116.337	26.844
Early-diverging citrus	Ct80	118.986	26.9083
Early-diverging citrus	Ct81	113.422	27.0135
Early-diverging citrus	Ct82	114.967	27.0912
Early-diverging citrus	Ct83	114.212	27.1442
Early-diverging citrus	Ct84	112.868	27.2302
Early-diverging citrus	Ct85	112.643	27.2311
Early-diverging citrus	Ct86	117.454	27.2446
Early-diverging citrus	Ct87	114.332	27.2915
Early-diverging citrus	Ct88	115.422	27.3173
Early-diverging citrus	Ct89	108.065	27.3433
Early-diverging citrus	Ct90	118.081	27.3828
Early-diverging citrus	Ct91	114.62	27.3933
Early-diverging citrus	Ct92	108.455	27.4414
Early-diverging citrus	Ct93	108.224	27.5135
Early-diverging citrus	Ct94	117.334	27.5411
Early-diverging citrus	Ct95	117.236	27.5718
Early-diverging citrus	Ct96	118.035	27.7544
Early-diverging citrus	Ct97	113.133	27.8289
Early-diverging citrus	Ct98	117.465	27.8941
Early-diverging citrus	Ct99	107.184	27.9449
Early-diverging citrus	Ct100	107.191	27.946
Early-diverging citrus	Ct101	109.594	28.0535
Early-diverging citrus	Ct102	119.141	28.0749
Early-diverging citrus	Ct103	112.983	28.116
Early-diverging citrus	Ct104	113.643	28.1639
Early-diverging citrus	Ct105	110.22	28.2161
Early-diverging citrus	Ct106	109.698	28.2619
Early-diverging citrus	Ct107	109.69	28.2625
Early-diverging citrus	Ct108	103.572	28.2632
Early-diverging citrus	Ct109	117.245	28.2924
Early-diverging citrus	Ct110	98.8697	28.2939
Early-diverging citrus	Ct111	117.735	28.2984
Early-diverging citrus	Ct112	112.831	28.3532
Early-diverging citrus	Ct113	115.254	28.3911
Early-diverging citrus	Ct114	104.709	28.4395
Early-diverging citrus	Ct115	118.123	28.4451
Early-diverging citrus	Ct116	109.007	28.4482
Early-diverging citrus	Ct117	110.394	28.4521
Early-diverging citrus	Ct118	108.999	28.4596
Early-diverging citrus	Ct119	102.177	28.5501
Early-diverging citrus	Ct120	110.015	28.5517
Early-diverging citrus	Ct121	112.356	28.5549
Early-diverging citrus	Ct122	104.356	28.5583
Early-diverging citrus	Ct123	104.921	28.5829
Early-diverging citrus	Ct124	115.817	28.6372
Early-diverging citrus	Ct125	121.165	28.6407
Early-diverging citrus	Ct126	121.262	28.6494
Early-diverging citrus	Ct127	104.154	28.652
Early-diverging citrus	Ct128	110.069	28.6639
Early-diverging citrus	Ct129	118.245	28.6819
Early-diverging citrus	Ct130	118.627	28.738
Early-diverging citrus	Ct131	105.371	28.7729
Early-diverging citrus	Ct132	104.034	28.783
Early-diverging citrus	Ct133	104.346	28.8287
Early-diverging citrus	Ct134	115.363	28.8613
Early-diverging citrus	Ct135	117.899	28.8998
Early-diverging citrus	Ct136	109.857	28.9798
Early-diverging citrus	Ct137	115.832	29.0114
Early-diverging citrus	Ct138	107.176	29.0402
Early-diverging citrus	Ct139	107.057	29.0905
Early-diverging citrus	Ct140	107.209	29.1294
Early-diverging citrus	Ct141	121.007	29.1446
Early-diverging citrus	Ct142	105.382	29.1516
Early-diverging citrus	Ct143	107.094	29.1536
Early-diverging citrus	Ct144	107.099	29.1579
Early-diverging citrus	Ct145	113.817	29.2454
Early-diverging citrus	Ct146	115.093	29.2468
Early-diverging citrus	Ct147	117.862	29.2485
Early-diverging citrus	Ct148	115.092	29.2566
Early-diverging citrus	Ct149	117.185	29.2744
Early-diverging citrus	Ct150	106.264	29.32
Early-diverging citrus	Ct151	116.293	29.3221
Early-diverging citrus	Ct152	105.288	29.3394
Early-diverging citrus	Ct153	102.65	29.3443
Early-diverging citrus	Ct154	105.927	29.3564
Early-diverging citrus	Ct155	102.718	29.3811
Early-diverging citrus	Ct156	105.612	29.4169
Early-diverging citrus	Ct157	111.139	29.4304
Early-diverging citrus	Ct158	116.045	29.4482
Early-diverging citrus	Ct159	107.111	29.4854
Early-diverging citrus	Ct160	106.644	29.5011
Early-diverging citrus	Ct161	104.669	29.5275
Early-diverging citrus	Ct162	104.671	29.532
Early-diverging citrus	Ct163	120.831	29.5615
Early-diverging citrus	Ct164	106.55	29.5637
Early-diverging citrus	Ct165	103.485	29.6012
Early-diverging citrus	Ct166	115.911	29.6088
Early-diverging citrus	Ct167	91.1174	29.6487
Early-diverging citrus	Ct168	115.954	29.6612
Early-diverging citrus	Ct169	115.681	29.676
Early-diverging citrus	Ct170	105.722	29.7076
Early-diverging citrus	Ct171	107.247	29.7525
Early-diverging citrus	Ct172	107.121	29.757
Early-diverging citrus	Ct173	121.547	29.8173
Early-diverging citrus	Ct174	106.056	29.8452
Early-diverging citrus	Ct175	121.625	29.8603
Early-diverging citrus	Ct176	116.564	29.8774
Early-diverging citrus	Ct177	116.543	29.8866
Early-diverging citrus	Ct178	122.323	29.9706
Early-diverging citrus	Ct179	122.207	29.9856
Early-diverging citrus	Ct180	103.044	30.0099
Early-diverging citrus	Ct181	103.042	30.01
Early-diverging citrus	Ct182	121.155	30.038
Early-diverging citrus	Ct183	109.78	30.0661
Early-diverging citrus	Ct184	103.116	30.0691
Early-diverging citrus	Ct185	103.109	30.0698
Early-diverging citrus	Ct186	117.486	30.2102
Early-diverging citrus	Ct187	119.724	30.2344
Early-diverging citrus	Ct188	120.211	30.246
Early-diverging citrus	Ct189	119.729	30.2566
Early-diverging citrus	Ct190	120.153	30.2666
Early-diverging citrus	Ct191	108.134	30.314
Early-diverging citrus	Ct192	114.342	30.5462
Early-diverging citrus	Ct193	114.316	30.5542
Early-diverging citrus	Ct194	117.779	30.5699
Early-diverging citrus	Ct195	104.066	30.573
Early-diverging citrus	Ct196	114.305	30.5934
Early-diverging citrus	Ct197	107.117	30.632
Early-diverging citrus	Ct198	104.076	30.6517
Early-diverging citrus	Ct199	117.568	30.6874
Early-diverging citrus	Ct200	118.42	30.6888
Early-diverging citrus	Ct201	111.287	30.6922
Early-diverging citrus	Ct202	107.205	30.7362
Early-diverging citrus	Ct203	121.342	30.7428
Early-diverging citrus	Ct204	115.399	30.783
Early-diverging citrus	Ct205	104.412	30.862
Early-diverging citrus	Ct206	105.388	30.8711
Early-diverging citrus	Ct207	119.421	30.8776
Early-diverging citrus	Ct208	121.474	30.9184
Early-diverging citrus	Ct209	118.786	30.9444
Early-diverging citrus	Ct210	104.712	30.9789
Early-diverging citrus	Ct211	103.647	30.9888
Early-diverging citrus	Ct212	109.401	31.0185
Early-diverging citrus	Ct213	121.228	31.0326
Early-diverging citrus	Ct214	112.199	31.0354
Early-diverging citrus	Ct215	107.869	31.0829
Early-diverging citrus	Ct216	105.094	31.0958
Early-diverging citrus	Ct217	104.167	31.1266
Early-diverging citrus	Ct218	121.124	31.151
Early-diverging citrus	Ct219	107.512	31.1966
Early-diverging citrus	Ct220	121.544	31.2215
Early-diverging citrus	Ct221	121.474	31.2305
Early-diverging citrus	Ct222	121.484	31.2317
Early-diverging citrus	Ct223	120.393	31.2829
Early-diverging citrus	Ct224	120.585	31.2998
Early-diverging citrus	Ct225	119.822	31.3384
Early-diverging citrus	Ct226	107.727	31.3538
Early-diverging citrus	Ct227	109.57	31.3986
Early-diverging citrus	Ct228	114.513	31.4044
Early-diverging citrus	Ct229	121.489	31.4052
Early-diverging citrus	Ct230	116.348	31.4097
Early-diverging citrus	Ct231	114.226	31.4613
Early-diverging citrus	Ct232	104.679	31.4677
Early-diverging citrus	Ct233	120.312	31.4911
Early-diverging citrus	Ct234	113.563	31.5055
Early-diverging citrus	Ct235	104.736	31.5099
Early-diverging citrus	Ct236	107.104	31.5604
Early-diverging citrus	Ct237	104.468	31.6172
Early-diverging citrus	Ct238	114.884	31.6452
Early-diverging citrus	Ct239	119.028	31.6511
Early-diverging citrus	Ct240	114.858	31.6522
Early-diverging citrus	Ct241	115.934	31.7273
Early-diverging citrus	Ct242	105.935	31.7317
Early-diverging citrus	Ct243	117.33	31.7346
Early-diverging citrus	Ct244	116.52	31.7359
Early-diverging citrus	Ct245	110.676	31.7451
Early-diverging citrus	Ct246	116.525	31.7657
Early-diverging citrus	Ct247	115.407	31.7983
Early-diverging citrus	Ct248	114.128	31.8078
Early-diverging citrus	Ct249	114.114	31.8237
Early-diverging citrus	Ct250	114.114	31.8237
Early-diverging citrus	Ct251	106.769	31.8515
Early-diverging citrus	Ct252	108.673	31.859
Early-diverging citrus	Ct253	114.099	31.8962
Early-diverging citrus	Ct254	107.245	31.9117
Early-diverging citrus	Ct255	120.285	31.9216
Early-diverging citrus	Ct256	119.169	31.9457
Early-diverging citrus	Ct257	118.84	31.9532
Early-diverging citrus	Ct258	120.277	31.9833
Early-diverging citrus	Ct259	110.727	32.0402
Early-diverging citrus	Ct260	119.419	32.0426
Early-diverging citrus	Ct261	118.833	32.055
Early-diverging citrus	Ct262	118.797	32.0593
Early-diverging citrus	Ct263	118.627	32.0598
Early-diverging citrus	Ct264	118.764	32.0614
Early-diverging citrus	Ct265	118.814	32.0811
Early-diverging citrus	Ct266	108.034	32.0817
Early-diverging citrus	Ct267	118.274	32.0859
Early-diverging citrus	Ct268	112.211	32.0887
Early-diverging citrus	Ct269	112.773	32.129
Early-diverging citrus	Ct270	119.079	32.1343
Early-diverging citrus	Ct271	114.088	32.1454
Early-diverging citrus	Ct272	114.091	32.1486
Early-diverging citrus	Ct273	108.315	32.1642
Early-diverging citrus	Ct274	119.424	32.1881
Early-diverging citrus	Ct275	105.525	32.2887
Early-diverging citrus	Ct276	106.829	32.3466
Early-diverging citrus	Ct277	119.413	32.3944
Early-diverging citrus	Ct278	111.01	32.3994
Early-diverging citrus	Ct279	105.844	32.4358
Early-diverging citrus	Ct280	120.128	32.5103
Early-diverging citrus	Ct281	107.895	32.5367
Early-diverging citrus	Ct282	111.513	32.5403
Early-diverging citrus	Ct283	105.238	32.5758
Early-diverging citrus	Ct284	105.238	32.5843
Early-diverging citrus	Ct285	105.237	32.587
Early-diverging citrus	Ct286	106.879	32.7319
Early-diverging citrus	Ct287	119.459	32.7816
Early-diverging citrus	Ct288	109.362	32.8322
Early-diverging citrus	Ct289	106.936	33
Early-diverging citrus	Ct290	118.545	33.0119
Early-diverging citrus	Ct291	107.028	33.0672
Early-diverging citrus	Ct292	106.673	33.1536
Early-diverging citrus	Ct293	111.474	33.3073
Early-diverging citrus	Ct294	112.908	33.7384
Early-diverging citrus	Ct295	119.802	33.7589
Early-diverging citrus	Ct296	111.044	33.7714
Early-diverging citrus	Ct297	108.742	34.0132
Early-diverging citrus	Ct298	109.006	34.0249
Early-diverging citrus	Ct299	111.045	34.0519
Early-diverging citrus	Ct300	107.319	34.0583
Early-diverging citrus	Ct301	107.731	34.104
Early-diverging citrus	Ct302	108.907	34.1587
Early-diverging citrus	Ct303	108.222	34.1636
Early-diverging citrus	Ct304	117.17	34.1812
Early-diverging citrus	Ct305	116.947	34.1888
Early-diverging citrus	Ct306	117.284	34.2042
Early-diverging citrus	Ct307	108.927	34.2508
Early-diverging citrus	Ct308	108.954	34.2666
Early-diverging citrus	Ct309	107.75	34.2748
Early-diverging citrus	Ct310	118.013	34.3392
Early-diverging citrus	Ct311	118.355	34.3696
Early-diverging citrus	Ct312	119.221	34.5966
Early-diverging citrus	Ct313	119.293	34.6485
Early-diverging citrus	Ct314	113.753	34.7671
Early-diverging citrus	Ct315	117.591	34.7729
Early-diverging citrus	Ct316	117.156	34.8238
Early-diverging citrus	Ct317	118.356	35.1038
Early-diverging citrus	Ct318	116.868	35.3384
Early-diverging citrus	Ct319	116.584	35.3721
Early-diverging citrus	Ct320	117.007	35.4025
Early-diverging citrus	Ct321	116.587	35.4151
Early-diverging citrus	Ct322	119.527	35.4169
Early-diverging citrus	Ct323	119.459	35.4352
Early-diverging citrus	Ct324	119.56	35.4615
Early-diverging citrus	Ct325	116.986	35.5819
Early-diverging citrus	Ct326	119.214	35.7602
Early-diverging citrus	Ct327	120.198	35.9607
Early-diverging citrus	Ct328	120.383	36.0669
Early-diverging citrus	Ct329	120.431	36.1769
Early-diverging citrus	Ct330	120.616	36.2833
Early-diverging citrus	Ct331	120.448	36.3902
Early-diverging citrus	Ct332	117.967	36.6442
Early-diverging citrus	Ct333	117.12	36.6521
Early-diverging citrus	Ct334	117.021	36.6702
Early-diverging citrus	Ct335	120.739	36.7815
Early-diverging citrus	Ct336	120.712	36.9798
Early-diverging citrus	Ct337	121.776	37.2225
Early-diverging citrus	Ct338	121.448	37.4646
Early-diverging citrus	Ct339	116.317	40.0013
Early-diverging citrus	Ci1	108.328	22.8167
Early-diverging citrus	Ci2	108.605	23.4325
Early-diverging citrus	Ci3	107.126	23.5967
Early-diverging citrus	Ci4	106.915	23.7356
Early-diverging citrus	Ci5	110.19	24.1305
Early-diverging citrus	Ci6	102.406	24.1689
Early-diverging citrus	Ci7	106.561	24.3474
Early-diverging citrus	Ci8	105.344	24.7706
Early-diverging citrus	Ci9	108.258	24.8259
Early-diverging citrus	Ci10	109.257	25.0666
Early-diverging citrus	Ci11	99.1615	25.112
Early-diverging citrus	Ci12	106.095	25.1742
Early-diverging citrus	Ci13	110.212	25.2386
Early-diverging citrus	Ci14	107.899	25.4238
Early-diverging citrus	Ci15	110.672	25.6126
Early-diverging citrus	Ci16	99.9581	25.6699
Early-diverging citrus	Ci17	108.905	25.7546
Early-diverging citrus	Ci18	110.012	25.798
Early-diverging citrus	Ci19	106.441	26.0032
Early-diverging citrus	Ci20	110.653	26.0425
Early-diverging citrus	Ci21	106.657	26.132
Early-diverging citrus	Ci22	109.784	26.158
Early-diverging citrus	Ci23	110.322	26.3906
Early-diverging citrus	Ci24	107.589	26.4913
Early-diverging citrus	Ci25	104.958	26.5476
Early-diverging citrus	Ci26	106.469	26.5704
Early-diverging citrus	Ci27	110.156	26.582
Early-diverging citrus	Ci28	104.83	26.5925
Early-diverging citrus	Ci29	106.705	26.6003
Early-diverging citrus	Ci30	106.751	26.6309
Early-diverging citrus	Ci31	108.061	26.6387
Early-diverging citrus	Ci32	106.628	26.6467
Early-diverging citrus	Ci33	108.321	26.6675
Early-diverging citrus	Ci34	109.201	26.6759
Early-diverging citrus	Ci35	105.415	26.7793
Early-diverging citrus	Ci36	106.592	26.836
Early-diverging citrus	Ci37	109.208	26.9095
Early-diverging citrus	Ci38	108.125	27.0331
Early-diverging citrus	Ci39	107.471	27.0784
Early-diverging citrus	Ci40	106.74	27.0905
Early-diverging citrus	Ci41	104.728	27.1179
Early-diverging citrus	Ci42	112.738	27.2318
Early-diverging citrus	Ci43	105.292	27.2836
Early-diverging citrus	Ci44	104.873	27.4415
Early-diverging citrus	Ci45	109.818	27.8577
Early-diverging citrus	Ci46	107.191	27.946
Early-diverging citrus	Ci47	108.41	27.9944
Early-diverging citrus	Ci48	112.983	28.116
Early-diverging citrus	Ci49	106.825	28.133
Early-diverging citrus	Ci50	109.698	28.2619
Early-diverging citrus	Ci51	108.121	28.264
Early-diverging citrus	Ci52	106.2	28.3241
Early-diverging citrus	Ci53	112.598	28.4091
Early-diverging citrus	Ci54	107.454	28.5535
Early-diverging citrus	Ci55	109.482	28.5719
Early-diverging citrus	Ci56	103.969	28.5921
Early-diverging citrus	Ci57	109.951	28.617
Early-diverging citrus	Ci58	115.817	28.6372
Early-diverging citrus	Ci59	109.66	28.6999
Early-diverging citrus	Ci60	103.546	28.8355
Early-diverging citrus	Ci61	112.355	28.8458
Early-diverging citrus	Ci62	103.903	28.9564
Early-diverging citrus	Ci63	109.857	28.9798
Early-diverging citrus	Ci64	106.651	29.0281
Early-diverging citrus	Ci65	107.099	29.1579
Early-diverging citrus	Ci66	108.166	29.2937
Early-diverging citrus	Ci67	106.264	29.32
Early-diverging citrus	Ci68	107.76	29.3257
Early-diverging citrus	Ci69	110.205	29.4141
Early-diverging citrus	Ci70	111.139	29.4304
Early-diverging citrus	Ci71	109.444	29.4576
Early-diverging citrus	Ci72	109.408	29.4935
Early-diverging citrus	Ci73	106.495	29.5147
Early-diverging citrus	Ci74	106.55	29.5637
Early-diverging citrus	Ci75	106.396	29.8052
Early-diverging citrus	Ci76	107.081	29.8579
Early-diverging citrus	Ci77	110.034	29.8901
Early-diverging citrus	Ci78	106.44	30.5387
Early-diverging citrus	Ci79	114.342	30.5462
Early-diverging citrus	Ci80	114.305	30.5934
Early-diverging citrus	Ci81	104.076	30.6517
Early-diverging citrus	Ci82	111.287	30.6922
Early-diverging citrus	Ci83	103.647	30.9888
Early-diverging citrus	Ci84	109.401	31.0185
Early-diverging citrus	Ci85	110.341	31.0429
Early-diverging citrus	Ci86	107.457	31.203
Early-diverging citrus	Ci87	110.747	31.3481
Early-diverging citrus	Ci88	109.57	31.3986
Early-diverging citrus	Ci89	103.853	31.6817
Early-diverging citrus	Ci90	110.676	31.7451
Early-diverging citrus	Ci91	108.664	31.9473
Early-diverging citrus	Ci92	118.612	32.0288
Early-diverging citrus	Ci93	108.034	32.0817
Early-diverging citrus	Ci94	106.29	32.2291
Early-diverging citrus	Ci95	106.258	32.83
Early-diverging citrus	Ci96	105.609	33.3292
Early-diverging citrus	Ci97	116.947	34.1888
Early-diverging citrus	Ci98	113.753	34.7671
Early-diverging citrus	Ci99	103.827	36.0606
Early-diverging citrus	Ci100	116.368	39.9151
Date was collected from the Chinese Virtual Herbarium and the National Specimen Information Infrastructure.
Chinese Virtual Herbarium (CVH): https://www.cvh.ac.cn/index.php
National Specimen Information Infrastructure (NSII): http://www.nsii.org.cn/node/79/cvh/12/f95/4850757.

## Sheet: Data 7
Supplementary Data 7. Whole-genome resequencing metadata for 70 accessions used in population genomic analysis.
Accession	Tribe	Subtribe	Genus/Species	Number of read pairs	Read Length	Total base	Coverage	NGDC accession	NCBI accession	Sequences in This study
1H	Clauseneae	Clauseninae	Clausena lansium	57498268	100	11499653600	34.1749	CRR810525	SRR16996363	Huang et al., 2023
JXHP	Clauseneae	Clauseninae	Clausena lansium	52088068	150	15626420400	46.439	CRR810526	SRR16996362	Huang et al., 2023
WHHP	Clauseneae	Clauseninae	Clausena lansium	47492557	150	14247767100	42.3418	CRR810527	SRR16996361	Huang et al., 2023
JLX1	Clauseneae	Clauseninae	Murraya paniculata	45986697	150	13796009100	40.9993	CRR810529	SRR16997014	Huang et al., 2023
JLX2	Clauseneae	Clauseninae	Murraya paniculata	62710678	150	18813203400	55.9095	CRR810530	SRR16997013	Huang et al., 2023
JLX3	Clauseneae	Clauseninae	Murraya paniculata	50280326	150	15084097800	44.8273	CRR810531	SRR16997010	Huang et al., 2023
JLX4	Clauseneae	Clauseninae	Murraya paniculata	44476292	150	13342887600	39.6527	CRR810532	SRR16997009	Huang et al., 2023
JLX5	Clauseneae	Clauseninae	Murraya paniculata	44910953	150	13473285900	40.0402	CRR810533	SRR16997008	Huang et al., 2023
JLX6	Clauseneae	Clauseninae	Murraya paniculata	61049303	150	18314790900	54.4283	CRR810534	SRR16997007	Huang et al., 2023
JLX7	Clauseneae	Clauseninae	Murraya paniculata	42501699	150	12750509700	37.8923	CRR810535	SRR16997006	Huang et al., 2023
JLX8	Clauseneae	Clauseninae	Bergera koenigii	41850250	150	12555075000	37.3115	CRR810536	SRR16997005	Huang et al., 2023
JLX9	Clauseneae	Clauseninae	Murraya alata	37156114	150	11146834200	33.1264	CRR810537	SRR16997004	Huang et al., 2023
JLX10	Clauseneae	Clauseninae	Murraya paniculata	43159577	150	12947873100	38.4788	CRR810538	SRR16997003	Huang et al., 2023
JLX11	Clauseneae	Clauseninae	Murraya microphylla	43970074	150	13191022200	39.2014	CRR810539	SRR16997012	Huang et al., 2023
JLX12	Clauseneae	Clauseninae	Murraya paniculata	64252335	150	19275700500	57.284	CRR810540	SRR16997011	Huang et al., 2023
Ace	Citreae	Citrinae	Atalantia buxifolia	60833578	100	12166715600	36.1573	-	SRR3988226	Wang et al., 2017
Sdi	Citreae	Citrinae	Atalantia buxifolia	56390622	100	11278124400	33.5166	-	SRR3989214	Wang et al., 2017
Amo	Citreae	Citrinae	Atalantia buxifolia	52897276	100	10579455200	31.4403	-	SRR3989253	Wang et al., 2017
ARO	Citreae	Citrinae	Atalantia buxifolia	40324247	125	10081061750	29.9591	-	SRR3989264	Wang et al., 2017
JBL	Citreae	Citrinae	Atalantia buxifolia	61092947	100	12218589400	36.3115	-	SRR3988460	Wang et al., 2017
HKC	Citreae	Citrinae	Atalantia buxifolia	48272944	100	9654588800	28.6917	-	SRR3988729	Wang et al., 2017
CDSJ	Citreae	Citrinae	Atalantia buxifolia	45293912	125	11323478000	33.6514	-	SRR3989910	Wang et al., 2017
GDMM	Citreae	Citrinae	Atalantia buxifolia	54617004	125	13654251000	40.578	-	SRR3990142	Wang et al., 2017
HDGKZ	Citreae	Citrinae	Atalantia buxifolia	41513353	125	10378338250	30.8426	-	SRR3990145	Wang et al., 2017
JMPG1	Citreae	Citrinae	Atalantia buxifolia	51554371	125	12888592750	38.3026	-	SRR3990571	Wang et al., 2017
JMPG2	Citreae	Citrinae	Atalantia buxifolia	48231797	125	12057949250	35.8341	-	SRR3990663	Wang et al., 2017
SND	Citreae	Citrinae	Atalantia buxifolia	43885944	125	10971486000	32.6053	-	SRR3990714	Wang et al., 2017
WNNL	Citreae	Citrinae	Atalantia buxifolia	53105071	125	13276267750	39.4547	-	SRR3990759	Wang et al., 2017
WNSMW	Citreae	Citrinae	Atalantia buxifolia	44455323	125	11113830750	33.0283	-	SRR3992564	Wang et al., 2017
WSD	Citreae	Citrinae	Atalantia buxifolia	48871700	125	12217925000	36.3095	-	SRR3992888	Wang et al., 2017
ZK	Citreae	Citrinae	Citrus trifoliata	66963802	100	13392760400	39.8009	CRR813577	SRR17013319	Huang et al., 2023
ZK1	Citreae	Citrinae	Citrus trifoliata	54614950	150	16384485000	48.6918	CRR813578	SRR17013318	Huang et al., 2023
ZK7*	Citreae	Citrinae	Citrus trifoliata	52040191	150	15612057300	46.3963	-	SRR14746355	Huang et al., 2021
ZK8	Citreae	Citrinae	Citrus trifoliata	48666419	150	14599925700	43.3884	-	SRR14739657	Huang et al., 2021
ZK9	Citreae	Citrinae	Citrus trifoliata	52027280	150	15608184000	46.3848	CRR813579	SRR17013317	Huang et al., 2023
ZK17	Citreae	Citrinae	Citrus trifoliata	60197901	150	18059370300	53.6693	CRR813580	SRR17013316	Huang et al., 2023
ZK23	Citreae	Citrinae	Citrus trifoliata	54270211	150	16281063300	48.3844	CRR813581	SRR17013315	Huang et al., 2023
ZK32	Citreae	Citrinae	Citrus trifoliata	62483470	150	18745041000	55.707	CRR813582	SRR17013314	Huang et al., 2023
ZK34	Citreae	Citrinae	Citrus trifoliata	67747562	150	20324268600	60.4001	CRR813583	SRR17013313	Huang et al., 2023
ZK35	Citreae	Citrinae	Citrus trifoliata	55000860	150	16500258000	49.0359	CRR813584	SRR17013312	Huang et al., 2023
ZK40	Citreae	Citrinae	Citrus trifoliata	57071951	150	17121585300	50.8823	CRR813585	SRR17013311	Huang et al., 2023
ZK41	Citreae	Citrinae	Citrus trifoliata	60897688	150	18269306400	54.2932	CRR813586	SRR17013310	Huang et al., 2023
YSZC	Citreae	Citrinae	Citrus trifoliata	52300965	150	15690289500	46.6288	CRR813587	SRR22198149	Huang et al., 2023
FMZ	Citreae	Citrinae	Citrus trifoliata	60954618	150	18286385400	54.3439	CRR813588	SRR22198148	Huang et al., 2023
FMZ2	Citreae	Citrinae	Citrus trifoliata	40409012	125	10102253000	30.0221	-	SRR12323701	Peng et al., 2020
CQYCC	Citreae	Citrinae	Citrus ichangensis	53744995	150	16123498500	47.9162	CRR813604	SRR17015924	Huang et al., 2023
TdLYCC	Citreae	Citrinae	Citrus ichangensis	55917646	150	16775293800	49.8532	CRR813605	SRR17015923	Huang et al., 2023
ZGYCC*	Citreae	Citrinae	Citrus ichangensis	56173436	150	16852030800	50.0813	CRR813606	SRR17015922	Huang et al., 2023
ZHYCC	Citreae	Citrinae	Citrus ichangensis	56698671	150	17009601300	50.5495	CRR813607	SRR17015921	Huang et al., 2023
PY11	Citreae	Citrinae	Citrus ichangensis	56039399	100	11207879800	33.3078	-	SRR3928244	Wang et al., 2017
XJC	Citreae	Citrinae	Citrus ichangensis	60196881	100	12039376200	35.7789	-	SRR3928212	Wang et al., 2017
YCC	Citreae	Citrinae	Citrus ichangensis	72389822	90	13030167960	38.7234	-	SRR3928564	Wang et al., 2017
DYC	Citreae	Citrinae	Citrus ichangensis	41065609	150	12319682700	36.6119	-	SRR3929735	Wang et al., 2017
JF	Citreae	Citrinae	Citrus ichangensis	47930595	150	14379178500	42.7324	-	SRR3929760	Wang et al., 2017
KM	Citreae	Citrinae	Citrus ichangensis	38673992	100	7734798400	22.9865	-	SRR3929763	Wang et al., 2017
YCLS	Citreae	Citrinae	Citrus ichangensis	34618757	150	10385627100	30.8643	-	SRR3929790	Wang et al., 2017
TK	Citreae	Citrinae	Citrus ichangensis	41668227	150	12500468100	37.1492	-	SRR3929810	Wang et al., 2017
XC	Citreae	Citrinae	Citrus ichangensis	43631165	150	13089349500	38.8992	-	SRR3929903	Wang et al., 2017
YCYJ	Citreae	Citrinae	Citrus ichangensis	42078326	150	12623497800	37.5148	-	SRR3929943	Wang et al., 2017
YL	Citreae	Citrinae	Citrus ichangensis	51049857	150	15314957100	45.5134	-	SRR3930078	Wang et al., 2017
ZY	Citreae	Citrinae	Citrus ichangensis	39524201	150	11857260300	35.2377	-	SRR3931949	Wang et al., 2017
s7-7-4	Citreae	Citrinae	Citrus ichangensis	46269787	150	13880936100	41.2517	CRR813608	SRR17023266	Huang et al., 2023
s1	Citreae	Citrinae	Citrus ichangensis	45830584	150	13749175200	40.8601	-	SRR12494594	Zhang et al., 2020
13	Citreae	Citrinae	Citrus ichangensis	23646077	150	7093823100	21.0816	-	SRR22063100	Huang et al., 2023
ivia_319	Citreae	Citrinae	Citrus ichangensis	86890608	150	26067182400	77.4671	-	SRR6188454	Wu et al., 2018
XJC-1	Citreae	Citrinae	Citrus ichangensis	35826129	150	10747838700	31.9407	-	SRR4006763	Wang et al., 2017
XJC-2	Citreae	Citrinae	Citrus ichangensis	36530222	150	10959066600	32.5684	-	SRR4007116	Wang et al., 2017
XJC_mate	Citreae	Citrinae	Citrus ichangensis	91044011	150	27313203300	81.17	-	SRR3741673	Wang et al., 2017
XJC-3	Citreae	Citrinae	Citrus ichangensis	49445765	150	14833729500	44.0832	-	SRR4006657	Wang et al., 2017
XJC-4	Citreae	Citrinae	Citrus ichangensis	44836797	150	13451039100	39.9741	-	SRR4006743	Wang et al., 2017
Jinkui Shatangju	Citreae	Citreae	Citrus reticulata	19434770	150	5830431000	17.327	CRR1115203	-	Yin et al., 2025
Guoqing No.1	Citreae	Citreae	Citrus reticulata	32794058	150	9838217400	29.2374	CRR1115265	-	Yin et al., 2025
Accessions with asterisks indicate accessions used in phylogenetic analysis in Figure 6H.
1. Wang, X. et al. Genomic analyses of primitive, wild and cultivated citrus provide insights into asexual reproduction. Nature genetics 49, 765 (2017).
2. Zhang, Z. et al. Characterization of the complete chloroplast genome of Yuanjiang wild Ichang papeda (Citrus cavaleriei) in China. Mitochondrial DNA. Part B Resources. 5,3(2020).
3. Huang, Y. et al. Pangenome analysis provides insight into the evolution of the orange subfamily and a key gene for citric acid accumulation in citrus fruits. Nature Genetics. 55, 1964 (2023).
4. Wu, G. A. et al. Genomics of the origin and evolution of Citrus. Nature 554, 311 (2018).
5. Peng, Z. et al. A chromosome-scale reference genome of trifoliate orange (Poncirus trifoliata) provides insights into disease resistance, cold tolerance and genome evolution in Citrus. The Plant Journal 104, 1215-1232 (2020).
6. Huang, Y. et al. Genome of a citrus rootstock and global DNA demethylation caused by heterografting. Hortuculture Research 8, 69 (2021).
7. Yin, M. et al. The haplotype-resolved genome assembly of an ancient citrus variety provides insights into the domestication history and fruit trait formation of loose-skin mandarins. Genome Biology, 26, 61 (2025).

## Sheet: Data 8
Supplementary Data 8. Limonoids content in different tissues of fifty-five citrus accessions.
Cultivar	Classification	Limonin				Nomilin
		Flavedo	Albedo	Segment membrane	Juice vesicle	Flavedo	Albedo	Segment membrane	Juice vesicle
Glen	Orange	0.3108	21.1899	39.7055	3.6131	0	0	1.94794	0.543641
Washington	Orange	0	6.2365	12.2112	3.2258	0	0	0	0
Skaggs Bonanza	Orange	0	10.6018	31.6622	10.4411	0	0.507796	0.707814	0.747802
Fujumoto	Orange	0	0	31.4375	0	0	0	0	0
Lane Late	Orange	0	14.8345	44.3059	16.9809	0	1.8361	3.02144	1.01058
Smith early	Orange	0	0	77.7353	0.8435	0	0	0	0
Leng	Orange	0	5.2977	11.3562	0	0	0	0	3.52669
Gillette	Orange	5.3642	41.4246	55.7122	3.8367	0	0	0.711795	0
STI	Orange	0	23.6993	53.0097	3.7798	0	0	1.18469	0.702683
Spring	Orange	0	0	2.3116	0	0.76143	0.749316	0.922175	0.597084
ZTI	Orange	0	12.1614	49.4419	1.4963	0	0	0.877842	0.664219
Dream	Orange	0	0	6.8902	0	0	0	0.504362	0.429358
Robertson	Orange	0	0	28.5016	1.3438	0	0.499308	3.13888	0.70877
Newhall	Orange	2.78	11.08	83.94	290.19	0	0	14.04	4.08
Fengjie 72-1-08	Orange	42.76	33.66	36.44	2.49	0	0	0	0
Fengjie 72-1-09	Orange	0	3.7551	18.9559	1.9798	0	0	0.999007	0.520896
Pulam Pulmer	Orange	0	0	255.32	38.84	0	0	49.85	17.98
Cara Cara-08	Orange	20.34	205.8	461.51	82.82	0	28.28	53.07	7.09
Cara Cara-09	Orange	0	30.9703	263.615	29.9266	0	0	0	0
Seike-08	Orange	24.23	7.74	72.04	6.31	0	210.89	564.69	70.35
Seike-09	Orange	0	5.6983	197.476	5.0128	0	0	2.33022	0
Dongfeng early Pummelo	Pummelo	0	10.5349	210.313	13.0776	0	0	85.368	5.42767
Liangping Pummelo	Pummelo	0	22.6595	268.495	21.3107	0	6.57894	161.72	11.7638
Baiya Pummelo	Pummelo	0	64.2244	501.001	40.4866	0	24.053	406.702	37.988
Wendan Pummelo	Pummelo	127.314	166.205	1061.08	41.8951	48.4375	131.089	1277.48	36.4346
Sour Pummelo	Pummelo	0	23.0901	228.826	14.8252	0	16.8587	228.384	18.4796
Shatian Pummelo	Pummelo	62.0489	100.592	113.839	9.1603	0	43.9314	55.6189	8.06745
Feicui Pummelo	Pummelo	0	53.5791	440.421	14.0004	0	82.3425	872.409	19.0107
Chuhong Pummelo	Pummelo	62.5311	128.018	332.652	20.8966	0	28.2688	688.42	43.8719
Guanxi sweet Pummelo	Pummelo	0	996.749	968.144	53.6547	0	300.793	734.583	36.9677
Guanxi red-flesh sweet Pummelo	Pummelo	8.1358	840.001	1071.93	21.3038	0	173.689	248.331	4.06966
Majia Pummelo	Pummelo	122.771	587.079	1411.52	33.3598	25.6042	101.619	1688.18	32.6622
Shuijing Pummelo	Pummelo	0	9.4008	275.745	45.2583	0	5.16307	99.0342	18.2174
Chuzhouzaohong Pummelo	Pummelo	0	91.144	831.979	47.5715	0	144.106	1052.23	58.9449
Huazhoujuhong	Pummelo	0	206.263	726.736	58.1687	0	383.636	686.307	137.204
Hirado Buntan Pummelo	Pummelo	167.22	5.57	10.43	21.67	0	0	0	0
Huanong red Pummelo	Pummelo	0	0	2249.39	106.96	0	0	1092.67	38.27
Kao Pan Pummelo	Pummelo	45.39	588.05	1876.03	93.26	60.24	140.52	671.56	39.57
Acidless Pummelo	Pummelo	0	52.12	23.83	158.14	0	75.87	20.07	144.75
Fenghuang Pummelo	Pummelo	90.62	491.73	935.08	203.5	1354.11	95.43	301.75	27.8
Thomson Grapefruit	Grapefruit	0	16.5212	219.677	18.7574	0	0	22.3417	4.07604
Royal Grapefruit	Grapefruit	1531.94	572.05	1261.42	281.18	2863.2	190.91	371.96	63.93
Star Ruby Grapefruit	Grapefruit	188.48	161.53	1357.97	39.39	1369.07	58.59	324.35	7.49
Cocoktail Grapefruit	Grapefruit	336.01	59.2	295.62	64.52	1443.47	94.06	78.66	18.18
Oroblanco Grapefruit-08	Grapefruit	41.26	38.19	96.83	7.94	0	156.73	218.48	49.8
Oroblanco Grapefruit-09	Grapefruit	0	22.0491	484.441	32.1513	0	0	58.9913	5.26522
Amakusa	Hybrids	0	0	36.3501	1.0005	0	0	3.87217	1.74476
Ugli tangor	Hybrids	0	16.8048	27.6723	2.7019	0	14.3224	13.5542	1.85298
Zhejianggaocheng	Hybrids	95.4894	150.87	373.645	50.439	0	3.38549	32.6883	3.45394
M. Murcott	Hybrids	12.6543	53.9178	87.1353	10.3578	7.66049	3.06893	25.5146	1.79467
W.Murcott	Hybrids	0	2.8867	8.6647	0	0	0.432545	0.478119	0.513247
Nankou	Hybrids	0	274.67	286.107	36.1885	0	0	59.1646	9.92472
Sunburst	Hybrids	0	167.623	22.4272	8.0742	0	0	0	0
Hongyugan	Hybrids	0	123.728	271.919	14.869	0	0	14.9021	2.64302
Fallgol	Hybrids	7.8462	75.503	136.92	4.3096	0	15.7676	57.5037	8.12101
Note: Data represent the quantified content of limonin and nomilin in four fruit tissues (flavedo, albedo, segment membrane, and juice vesicle) across 55 citrus accessions.
Zero values indicate compounds were not detected.

## Sheet: Data 9
Supplementary Data 9. Primers used in this study.
Experiment	Primer name	Sequence (5’-3’)
Gene coding sequence amplification	Cg1g023820-F	ATGGATACCAAGCATCAAGATAAGC
	Cg1g023820-R	TTATTCAGATTTCTTGACAAGCTGCAGC
	Cg8g011410-F	ATGGATACCAAGCATCAAGATAAGC
	Cg8g011410-R	TTATTCAGATTTCTTAACAAGCTGCAGC
	Cg8g018000-F	ATGGAAACCAAACACCACAACAGGA
	Cg8g018000-R	CTAACTAGGTGCCTTGACAAGCTG
	Cg8g018010-F	ATGGAAAGCAAACTCCAAAACAAG
	Cg8g018010-R	CTAACTAGGTACCTTGACAAGCT
	Cg2g042800-F	ATGGGTAGTGAAACCTTTCACATAGC
	Cg2g042800-R	TCAGTTCAAAAGGCCATGCAACTT
	Cg2g042810-F	ATGGAAGACAAGAAACTTCACATAGC
	Cg2g042810-R	TCACATGAGATCAGCCAGGCTAT
	Cg5g041670-F	ATGGCGAGAAAACTACACGTAGTGA
	Cg5g041670-R	TTATTTTGTAGCCACGTTGATTTTGAGG
	Cg4g008360-F	ATGGATCTTCAAAACAGACAGAAGC
	Cg4g008360-R	TCAAAGAGACTTAGTTGAAGCGG
	Cg4g008340-F	ATGGATCTTCAAAACAGACAGAAGC
	Cg4g008340-R	TCAAAGAGACTTAGTTGAAGCGG
	Cg2g035460-F	ATGAATAACAGACAAAGAAATTATTGTG
	Cg2g035460-R	TCATCCAGAAAGCTGGCTCAATT
	Cg1g007740-F	ATGGCTGACAACAGCAAGCTTCAA
	Cg1g007740-R	TTAAACAGTTGTATTAATCTCCTCACCC
	Cg4g010340-F	ATGGCAGATTCAGGGAGCTGCTCAT
	Cg4g010340-R	TTAACTAGTGTTCACTTCACAACTCAC
	Cg9g014500-F	ATGGCCGAAATTATCCCTCTTCAA
	Cg9g014500-R	CTACCATTTCTGATTAGCCCTGATTG
	Cg6g014140-F	ATGGCCGAAATTATCCCTCTTCAAA
	Cg6g014140-R	TTAAGCTAAGGCTTTGAGATCCTTG
	Cg9g014580-F	ATGCACGCTCCTTCAAACCAACAA
	Cg9g014580-R	TTAAGCTAAGGCTTTGAGATCCTTG
	Cg7g009990-F	ATGAGTAACACACAGAGAAAGTATAGTG
	Cg7g009990-R	TCATCCACAAAGATGGATCAATTCATC
	Cg7g009980-F	ATGAGTAACAAACATAGAAACTATAGTGTG
	Cg7g009980-R	CTACACAAGTCCATTGATAAGAG
Heterologous expression in E. coli	MBP-Cg1g023820-F	GAAGGATTTCAGAATTCGGATCCATGGATACCAAGCATCAAGATAAGC
	MBP-Cg1g023820-R	CCAGTGCCAAGCTTGCCTGCAGCTTATTCAGATTTCTTGACAAGCTGC
	MBP-Cg8g011410-F	GAAGGATTTCAGAATTCGGATCCATGGATACCAAGCATCAAGATAAGC
	MBP-Cg8g011410-R	CCAGTGCCAAGCTTGCCTGCAGCTTATTCAGATTTCTTAACAAGCTGC
	MBP-Cg8g018000-F	GAAGGATTTCAGAATTCGGATCCATGGAAACCAAACACCACAAC
	MBP-Cg8g018000-R	CCAGTGCCAAGCTTGCCTGCAGCTAACTAGGTGCCTTGACAAG
	MBP-Cg8g018010-F	GAAGGATTTCAGAATTCGGATCCATGGAAAGCAAACTCCAAAAC
	MBP-Cg8g018010-R	CCAGTGCCAAGCTTGCCTGCAGCTAACTAGGTACCTTGACAAG
	MBP-Cg2g042800-F	GAAGGATTTCAGAATTCGGATCCATGGGTAGTGAAACCTTTCAC
	MBP-Cg2g042800-R	CCAGTGCCAAGCTTGCCTGCAGTCAGTTCAAAAGGCCATGCAA
	MBP-Cg2g042810-F	GAAGGATTTCAGAATTCGGATCCATGGAAGACAAGAAACTTCAC
	MBP-Cg2g042810-R	CCAGTGCCAAGCTTGCCTGCAGTCACATGAGATCAGCCAGGCTAT
	MBP-Cg5g041670-F	GAAGGATTTCAGAATTCGGATCCATGGCGAGAAAACTACACGTA
	MBP-Cg5g041670-R	CCAGTGCCAAGCTTGCCTGCAGTTATTTTGTAGCCACGTTG
	MBP-Cg4g008360-F	GAAGGATTTCAGAATTCGGATCCATGGATCTTCAAAACAGACAG
	MBP-Cg4g008360-R	CCAGTGCCAAGCTTGCCTGCAGTCAAAGAGACTTAGTTGAAGCG
	MBP-Cg4g008340-F	GAAGGATTTCAGAATTCGGATCCATGGATCTTCAAAACAGACAGAAGC
	MBP-Cg4g008340-R	CCAGTGCCAAGCTTGCCTGCAGTCAAAGAGACTTAGTTGAAGCGG
	MBP-Cg2g035460-F	GAAGGATTTCAGAATTCGGATCC ATGAATAACAGACAAAGAA
	MBP-Cg2g035460-R	CCAGTGCCAAGCTTGCCTGCAG TCATCCAGAAAGCTGGCTCAA
	MBP-Cg1g007740-F	GAAGGATTTCAGAATTCGGATCCATGGCTGACAACAGCAAG
	MBP-Cg1g007740-R	CCAGTGCCAAGCTTGCCTGCAGTTAAACAGTTGTATTAATCTCCTC
	MBP-Cg4g010340-F	GAAGGATTTCAGAATTCGGATCCATGGCAGATTCAGGGAGCTGCTC
	MBP-Cg4g010340-R	CCAGTGCCAAGCTTGCCTGCAGTTAACTAGTGTTCACTTCACAACT
	MBP-Cg9g014500-F	GAAGGATTTCAGAATTCGGATCCATGCACGCTCCTTCAAACCAACA
	MBP-Cg9g014500-R	CCAGTGCCAAGCTTGCCTGCAGTTAAGCTAAGGCTTTGAGATCCTTG
Heterologous expression in BY2 tobacco cells	attB_Cm1,2RhaT-F	AAAAAGCAGGCTCCATGGATACCAAGCATCAAGATAAGC
	attB_Cm1,2RhaT-R	AGAAAGCTGGGTTTTATTATTCAGATTTCTTGACAAGCTGCAGC
	attB_CmdGlcT-F	AAAAAGCAGGCTCCATGGATACCAAGCATCAAGATAAGC
	attB_CmdGlcT-R	AGAAAGCTGGGTTTTATTATTATTCAGATTTCTTAACAAGCTGC
Mutations of Cm1,2RhaT related to catalytic mechanism	1,2RhaT-H21A-F	TCATGGGGCCATAGCTCCACACCTTGAACTTGC
	1,2RhaT-H21A-R	GAGCTATGGCCCCATGAGCTAGCCATGGTAAC
	1,2RhaT-D121A-F	GTTATGTATGCTTTGTTCCAACCATGGGCAGCAG
	1,2RhaT-D121A-R	GGAACAAAGCATACATAACAAGGGTTGGTTTAAGCGTC
	1,2RhaT-G20A-F	TAGCTCATGCGCACATAGCTCCACACCTTGAACTT
	1,2RhaT-G20A-R	GCTATGTGCGCATGAGCTAGCCATGGTAACATGA
	1,2RhaT-G20S-F	TAGCTCATAGCCACATAGCTCCACACCTTGAACTT
	1,2RhaT-G20S-R	GCTATGTGGCTATGAGCTAGCCATGGTAACATGA
	1,2RhaT-G20P-F	TAGCTCATCCGCACATAGCTCCACACCTTGAACTT
	1,2RhaT-G20P-R	GCTATGTGCGGATGAGCTAGCCATGGTAACATGA
	1,2RhaT-G20F-F	TAGCTCATTTTCACATAGCTCCACACCTTGAACTT
	1,2RhaT-G20F-R	GCTATGTGAAAATGAGCTAGCCATGGTAACATGA
Mutations at site 143 of Cm1,2RhaT related to sugar donor recognition	1,2RhaT-P143A-F	GTTCTTAGCGTTATCTGCAGTAGCCTGCTCTTTC
	1,2RhaT-P143A-R	TGCAGATAACGCTAAGAACAAAATAGCAGCTATGTCATACTG
	1,2RhaT-P143E-F	GTTCTTAGAATTATCTGCAGTAGCCTGCTCTTTC
	1,2RhaT-P143E-R	TGCAGATAATTCTAAGAACAAAATAGCAGCTATGTCATACTG
	1,2RhaT-P143F-F	GTTCTTATTTTTATCTGCAGTAGCCTGCTCTTTC
	1,2RhaT-P143F-R	TGCAGATAAAAATAAGAACAAAATAGCAGCTATGTCATACTG
	1,2RhaT-P143Y-F	GTTCTTATATTTATCTGCAGTAGCCTGCTCTTTC
	1,2RhaT-P143Y-R	TGCAGATAAATATAAGAACAAAATAGCAGCTATGTCATACTG
	1,2RhaT-P143K-F	GTTCTTAAAATTATCTGCAGTAGCCTGCTCTTTC
	1,2RhaT-P143K-R	TGCAGATAATTTTAAGAACAAAATAGCAGCTATGTCATACTG
	1,2RhaT-P143V-F	GTTCTTAGTGTTATCTGCAGTAGCCTGCTCTTTC
	1,2RhaT-P143V-R	TGCAGATAACACTAAGAACAAAATAGCAGCTATGTCATACTG
	1,2RhaT-P143C-F	GTTCTTATGCTTATCTGCAGTAGCCTGCTCTTTC
	1,2RhaT-P143C-R	TGCAGATAAGCATAAGAACAAAATAGCAGCTATGTCATACTG
	1,2RhaT-P143D-F	GTTCTTAGATTTATCTGCAGTAGCCTGCTCTTTC
	1,2RhaT-P143D-R	TGCAGATAAATCTAAGAACAAAATAGCAGCTATGTCATACTG
	1,2RhaT-P143G-F	GTTCTTAGGCTTATCTGCAGTAGCCTGCTCTTTC
	1,2RhaT-P143G-R	TGCAGATAAGCCTAAGAACAAAATAGCAGCTATGTCATACTG
	1,2RhaT-P143H-F	GTTCTTACATTTATCTGCAGTAGCCTGCTCTTTC
	1,2RhaT-P143H-R	TGCAGATAAATGTAAGAACAAAATAGCAGCTATGTCATACTG
	1,2RhaT-P143I-F	GTTCTTAATTTTATCTGCAGTAGCCTGCTCTTTC
	1,2RhaT-P143I-R	TGCAGATAAAATTAAGAACAAAATAGCAGCTATGTCATACTG
	1,2RhaT-P143L-F	GTTCTTACTGTTATCTGCAGTAGCCTGCTCTTTC
	1,2RhaT-P143L-R	TGCAGATAACAGTAAGAACAAAATAGCAGCTATGTCATACTG
	1,2RhaT-P143M-F	GTTCTTAATGTTATCTGCAGTAGCCTGCTCTTTC
	1,2RhaT-P143M-R	TGCAGATAACATTAAGAACAAAATAGCAGCTATGTCATACTG
	1,2RhaT-P143N-F	GTTCTTAAATTTATCTGCAGTAGCCTGCTCTTTC
	1,2RhaT-P143N-R	TGCAGATAAATTTAAGAACAAAATAGCAGCTATGTCATACTG
	1,2RhaT-P143Q-F	GTTCTTACAGTTATCTGCAGTAGCCTGCTCTTTC
	1,2RhaT-P143Q-R	TGCAGATAACTGTAAGAACAAAATAGCAGCTATGTCATACTG
	1,2RhaT-P143R-F	GTTCTTACGTTTATCTGCAGTAGCCTGCTCTTTC
	1,2RhaT-P143R-R	TGCAGATAAACGTAAGAACAAAATAGCAGCTATGTCATACTG
	1,2RhaT-P143S-F	GTTCTTAAGCTTATCTGCAGTAGCCTGCTCTTTC
	1,2RhaT-P143S-R	TGCAGATAAGCTTAAGAACAAAATAGCAGCTATGTCATACTG
	1,2RhaT-P143T-F	GTTCTTAACCTTATCTGCAGTAGCCTGCTCTTTC
	1,2RhaT-P143T-R	TGCAGATAAGGTTAAGAACAAAATAGCAGCTATGTCATACTG
	1,2RhaT-P143W-F	GTTCTTATGGTTATCTGCAGTAGCCTGCTCTTTC
	1,2RhaT-P143W-R	TGCAGATAACCATAAGAACAAAATAGCAGCTATGTCATACTG
Mutations at site 350 of Cm1,2RhaT related to sugar donor recognition	1,2RhaT-W350A-F	TCATTGTGGTGCGGGCTCGGTGGTTGAGGGGAT
	1,2RhaT-W350A-R	GAGCCCGCACCACAATGACTCAAAAATCCGCCGAT
	1,2RhaT-W350E-F	TCATTGTGGTGAAGGCTCGGTGGTTGAGGGGAT
	1,2RhaT-W50E-R	GAGCCTTCACCACAATGACTCAAAAATCCGCCGAT
	1,2RhaT-W50F-F	TCATTGTGGTTTTGGCTCGGTGGTTGAGGGGAT
	1,2RhaT-W350F-R	GAGCCAAAACCACAATGACTCAAAAATCCGCCGAT
	1,2RhaT-W350Y-F	TCATTGTGGTTATGGCTCGGTGGTTGAGGGGAT
	1,2RhaT-W350Y-R	GAGCCATAACCACAATGACTCAAAAATCCGCCGAT
	1,2RhaT-W350K-F	TCATTGTGGTAAAGGCTCGGTGGTTGAGGGGAT
	1,2RhaT-W350K-R	GAGCCTTTACCACAATGACTCAAAAATCCGCCGAT
	1,2RhaT-W350V-F	TCATTGTGGTGTGGGCTCGGTGGTTGAGGGGAT
	1,2RhaT-W350V-R	GAGCCCACACCACAATGACTCAAAAATCCGCCGAT
	1,2RhaT-W350C-F	TCATTGTGGTTGCGGCTCGGTGGTTGAGGGGAT
	1,2RhaT-W350C-R	GAGCCGCAACCACAATGACTCAAAAATCCGCCGAT
	1,2RhaT-W350D-F	TCATTGTGGTGATGGCTCGGTGGTTGAGGGGAT
	1,2RhaT-W350D-R	GAGCCATCACCACAATGACTCAAAAATCCGCCGAT
	1,2RhaT-W350G-F	TCATTGTGGTGGCGGCTCGGTGGTTGAGGGGAT
	1,2RhaT-W350G-R	GAGCCGCCACCACAATGACTCAAAAATCCGCCGAT
	1,2RhaT-W350H-F	TCATTGTGGTCATGGCTCGGTGGTTGAGGGGAT
	1,2RhaT-W350H-R	GAGCCATGACCACAATGACTCAAAAATCCGCCGAT
	1,2RhaT-W350I-F	TCATTGTGGTATTGGCTCGGTGGTTGAGGGGAT
	1,2RhaT-W350I-R	GAGCCAATACCACAATGACTCAAAAATCCGCCGAT
	1,2RhaT-W350L-F	TCATTGTGGTCTGGGCTCGGTGGTTGAGGGGAT
	1,2RhaT-W350L-R	GAGCCCAGACCACAATGACTCAAAAATCCGCCGAT
	1,2RhaT-W350M-F	TCATTGTGGTATGGGCTCGGTGGTTGAGGGGAT
	1,2RhaT-W350M-R	GAGCCCATACCACAATGACTCAAAAATCCGCCGAT
	1,2RhaT-W350N-F	TCATTGTGGTAATGGCTCGGTGGTTGAGGGGAT
	1,2RhaT-W350N-R	GAGCCATTACCACAATGACTCAAAAATCCGCCGAT
	1,2RhaT-W350Q-F	TCATTGTGGTCAGGGCTCGGTGGTTGAGGGGAT
	1,2RhaT-W350Q-R	GAGCCCTGACCACAATGACTCAAAAATCCGCCGAT
	1,2RhaT-W350R-F	TCATTGTGGTCGTGGCTCGGTGGTTGAGGGGAT
	1,2RhaT-W350R-R	GAGCCACGACCACAATGACTCAAAAATCCGCCGAT
	1,2RhaT-W350S-F	TCATTGTGGTAGCGGCTCGGTGGTTGAGGGGAT
	1,2RhaT-W350S-R	GAGCCGCTACCACAATGACTCAAAAATCCGCCGAT
	1,2RhaT-W350T-F	TCATTGTGGTACCGGCTCGGTGGTTGAGGGGAT
	1,2RhaT-W350T-R	GAGCCGGTACCACAATGACTCAAAAATCCGCCGAT
	1,2RhaT-W350P-F	TCATTGTGGTCCCGGCTCGGTGGTTGAGGGGAT
	1,2RhaT-W350P-R	GAGCCGGGACCACAATGACTCAAAAATCCGCCGAT
Mutations at site 371 of Cm1,2RhaT related to sugar donor recognition	1,2RhaT-E371A-F	TGGCATATGCGCAGCCAAGCAATGCCAAGGT
	1,2RhaT-E371A-R	TTGGCTGCGCATATGCCATTGGCACACCTATG
	1,2RhaT-E371W-F	TGGCATATTGGCAGCCAAGCAATGCCAAGGT
	1,2RhaT-E371W-R	TTGGCTGCCAATATGCCATTGGCACACCTATG
	1,2RhaT-E371F-F	TGGCATATTTTCAGCCAAGCAATGCCAAGGT
	1,2RhaT-E371F-R	TTGGCTGAAAATATGCCATTGGCACACCTATG
	1,2RhaT-E371Y-F	TGGCATATTATCAGCCAAGCAATGCCAAGGT
	1,2RhaT-E371Y-R	TTGGCTGATAATATGCCATTGGCACACCTATG
	1,2RhaT-E371K-F	TGGCATATAAACAGCCAAGCAATGCCAAGGT
	1,2RhaT-E371K-R	TTGGCTGTTTATATGCCATTGGCACACCTATG
	1,2RhaT-E371V-F	TGGCATATGTGCAGCCAAGCAATGCCAAGGT
	1,2RhaT-E371V-R	TTGGCTGCACATATGCCATTGGCACACCTATG
	1,2RhaT-E371C-F	TGGCATATTGCCAGCCAAGCAATGCCAAGGT
	1,2RhaT-E371C-R	TTGGCTGGCAATATGCCATTGGCACACCTATG
	1,2RhaT-E371D-F	TGGCATATGATCAGCCAAGCAATGCCAAGGT
	1,2RhaT-E371D-R	TTGGCTGATCATATGCCATTGGCACACCTATG
	1,2RhaT-E371G-F	TGGCATATGGCCAGCCAAGCAATGCCAAGGT
	1,2RhaT-E371G-R	TTGGCTGGCCATATGCCATTGGCACACCTATG
	1,2RhaT-E371H-F	TGGCATATCATCAGCCAAGCAATGCCAAGGT
	1,2RhaT-E371H-R	TTGGCTGATGATATGCCATTGGCACACCTATG
	1,2RhaT-E371I-F	TGGCATATATTCAGCCAAGCAATGCCAAGGT
	1,2RhaT-E371I-R	TTGGCTGTAAATATGCCATTGGCACACCTATG
	1,2RhaT-E371L-F	TGGCATATCTGCAGCCAAGCAATGCCAAGGT
	1,2RhaT-E371L-R	TTGGCTGCAGATATGCCATTGGCACACCTATG
	1,2RhaT-E371M-F	TGGCATATATGCAGCCAAGCAATGCCAAGGT
	1,2RhaT-E371M-R	TTGGCTGCATATATGCCATTGGCACACCTATG
	1,2RhaT-E371N-F	TGGCATATAATCAGCCAAGCAATGCCAAGGT
	1,2RhaT-E371N-R	TTGGCTGATTATATGCCATTGGCACACCTATG
	1,2RhaT-E371Q-F	TGGCATATCAGCAGCCAAGCAATGCCAAGGT
	1,2RhaT-E371Q-R	TTGGCTGCTGATATGCCATTGGCACACCTATG
	1,2RhaT-E371R-F	TGGCATATCGTCAGCCAAGCAATGCCAAGGT
	1,2RhaT-E371R-R	TTGGCTGACGATATGCCATTGGCACACCTATG
	1,2RhaT-E371S-F	TGGCATATAGCCAGCCAAGCAATGCCAAGGT
	1,2RhaT-E371S-R	TTGGCTGGCTATATGCCATTGGCACACCTATG
	1,2RhaT-E371T-F	TGGCATATACCCAGCCAAGCAATGCCAAGGT
	1,2RhaT-E371T-R	TTGGCTGGGTATATGCCATTGGCACACCTATG
	1,2RhaT-E371P-F	TGGCATATCCCCAGCCAAGCAATGCCAAGGT
	1,2RhaT-E371P-R	TTGGCTGGGGATATGCCATTGGCACACCTATG
Mutations at site 375 of Cm1,2RhaT related to sugar donor recognition	1,2RhaT-N375A-F	GCCAAGCGCGGCCAAGGTGGTGGTTGACAATGGTAT
	1,2RhaT-N375A-R	CTTGGCCGCGCTTGGCTGCTCATATGCCATTGG
	1,2RhaT-N375E-F	GCCAAGCGAGGCCAAGGTGGTGGTTGACAATGGTAT
	1,2RhaT-N375E-R	CTTGGCCTCGCTTGGCTGCTCATATGCCATTGG
	1,2RhaT-N375F-F	GCCAAGCTTTGCCAAGGTGGTGGTTGACAATGGTAT
	1,2RhaT-N375F-R	CTTGGCAAAGCTTGGCTGCTCATATGCCATTGG
	1,2RhaT-N375Y-F	GCCAAGCTATGCCAAGGTGGTGGTTGACAATGGTAT
	1,2RhaT-N375Y-R	CTTGGCATAGCTTGGCTGCTCATATGCCATTGG
	1,2RhaT-N375K-F	GCCAAGCAAAGCCAAGGTGGTGGTTGACAATGGTAT
	1,2RhaT-N375K-R	CTTGGCTTTGCTTGGCTGCTCATATGCCATTGG
	1,2RhaT-N375V-F	GCCAAGCGTGGCCAAGGTGGTGGTTGACAATGGTAT
	1,2RhaT-N375V-R	CTTGGCCACGCTTGGCTGCTCATATGCCATTGG
	1,2RhaT-N375C-F	GCCAAGCTGCGCCAAGGTGGTGGTTGACAATGGTAT
	1,2RhaT-N375C-R	CTTGGCGCAGCTTGGCTGCTCATATGCCATTGG
	1,2RhaT-N375D-F	GCCAAGCGATGCCAAGGTGGTGGTTGACAATGGTAT
	1,2RhaT-N375D-R	CTTGGCATCGCTTGGCTGCTCATATGCCATTGG
	1,2RhaT-N375G-F	GCCAAGCGGCGCCAAGGTGGTGGTTGACAATGGTAT
	1,2RhaT-N375G-R	CTTGGCGCCGCTTGGCTGCTCATATGCCATTGG
	1,2RhaT-N375H-F	GCCAAGCCATGCCAAGGTGGTGGTTGACAATGGTAT
	1,2RhaT-N375H-R	CTTGGCATGGCTTGGCTGCTCATATGCCATTGG
	1,2RhaT-N375M-F	GCCAAGCATGGCCAAGGTGGTGGTTGACAATGGTAT
	1,2RhaT-N375M-R	CTTGGCCATGCTTGGCTGCTCATATGCCATTGG
	1,2RhaT-N375I-F	GCCAAGCATTGCCAAGGTGGTGGTTGACAATGGTAT
	1,2RhaT-N375I-R	CTTGGCAATGCTTGGCTGCTCATATGCCATTGG
	1,2RhaT-N375L-F	GCCAAGCCTGGCCAAGGTGGTGGTTGACAATGGTAT
	1,2RhaT-N375L-R	CTTGGCCAGGCTTGGCTGCTCATATGCCATTGG
	1,2RhaT-N375P-F	GCCAAGCCCCGCCAAGGTGGTGGTTGACAATGGTAT
	1,2RhaT-N375P-R	CTTGGCGGGGCTTGGCTGCTCATATGCCATTGG
	1,2RhaT-N375Q-F	GCCAAGCCAGGCCAAGGTGGTGGTTGACAATGGTAT
	1,2RhaT-N375Q-R	CTTGGCCTGGCTTGGCTGCTCATATGCCATTGG
	1,2RhaT-N375R-F	GCCAAGCCGTGCCAAGGTGGTGGTTGACAATGGTAT
	1,2RhaT-N375R-R	CTTGGCACGGCTTGGCTGCTCATATGCCATTGG
	1,2RhaT-N375S-F	GCCAAGCAGCGCCAAGGTGGTGGTTGACAATGGTAT
	1,2RhaT-N375S-R	CTTGGCGCTGCTTGGCTGCTCATATGCCATTGG
	1,2RhaT-N375T-F	GCCAAGCACCGCCAAGGTGGTGGTTGACAATGGTAT
	1,2RhaT-N375T-R	CTTGGCGGTGCTTGGCTGCTCATATGCCATTGG
	1,2RhaT-N375W-F	GCCAAGCTGGGCCAAGGTGGTGGTTGACAATGGTAT
	1,2RhaT-N375W-R	CTTGGCCCAGCTTGGCTGCTCATATGCCATTGG
Mutations of Cm1,2RhaT related to domain-swapping	1,2RhaT-Y180R-F	CATCAATCGCTTCCTGCATCTTACTGCCAATGG
	1,2RhaT-Y180R-R	CAGGAAGCGATTGATGTTCTTGCTTTCTCTATCTTGGTAATC
	1,2RhaT-L180M-F	TTACTTCATGCATCTTACTGCCAATGGCACCTTAAACAA
	1,2RhaT-L180M-R	GGCAGTAAGATGCATGAAGTAATTGATGTTCTTGCTTTCTCTA
	1,2RhaT-L184R-F	CTGCATCGTACTGCCAATGGCACCTTAAACAAAGAC
	1,2RhaT-L184R-R	ATTGGCAGTACGATGCAGGAAGTAATTGATGTTCTTGCTTTC
	1,2RhaT-F195N-F	AGACAGGAACTTAAAAGCTTTCGAACTATCTTGCAAATTTGTGTTC
	1,2RhaT-F195N-R	CTTTTAAGTTCCTGTCTTTGTTTAAGGTGCCATTGGCAGTAAGAT
	1,2RhaT-G340R-F	CATGGAAGGATCGGC GGATTTTTGAGTCATTGTGGTT
	1,2RhaT-G340R-R	GCCGATCCTTCCATG CCTTAAAATTTTAGCCTGCG
	1,2RhaT-V353A-F	GGGCTCGGCAGTTGAGG GGATGGTTTTCGGGGTA
	1,2RhaT-V353A-R	CCTCAACTGCCGAGCCC CAACCACAATGACTC
	1,2RhaT-G365A-F	CAATCATAGCTATGCCAATGG CATATGAGCAGCCAAGC
	1,2RhaT-G365A-R	CCATTGGCATAGCTATGATTG GTACCCCGAAAACCATCC
	1,2RhaT-A369V-F	CCAATGGTATATGAGC AGCCAAGCAATGCCAAGG
	1,2RhaT-A369V-R	GCTCATATACCATTGG CACACCTATGATTGGTAC
Mutations at site 195 among citrus dGlyTs	1,2RhaT-F195M-F	CCAATGGCACCTTAAACAAAGACAGGATGTTAAAAGC
	1,2RhaT-F195M-R	CAAATTTGCAAGATAGTTCGAAAGCTTTTAACATCCTGTCTTTG
	1,2RhaT-F195W-F	CCAATGGCACCTTAAACAAAGACAGGTGGTTAAAAGC
	1,2RhaT-F195W-R	CAAATTTGCAAGATAGTTCGAAAGCTTTTAACCACCTGTCTTTG
	1,2RhaT-F195G-F	CCAATGGCACCTTAAACAAAGACAGGGGTTTAAAAGC
	1,2RhaT-F195G-R	CAAATTTGCAAGATAGTTCGAAAGCTTTTAAACCCCTGTCTTTG
	1,2RhaT-F195P-F	CCAATGGCACCTTAAACAAAGACAGGCCGTTAAAAGC
	1,2RhaT-F195P-R	CAAATTTGCAAGATAGTTCGAAAGCTTTTAACGGCCTGTCTTTG
	1,2RhaT-F195T-F	CCAATGGCACCTTAAACAAAGACAGGACCTTAAAAGC
	1,2RhaT-F195T-R	CAAATTTGCAAGATAGTTCGAAAGCTTTTAAGGTCCTGTCTTTG
	UGT91BK3-T216F-F	CGGGATAACAGATGCTCACAGGTTTGCCGAAAT
	UGT91BK3-T216F-R	CATAGCTTGACATGAATGGAGAATTTCGGCAAACCTGT
	UGT91BK3-T216G-F	CGGGATAACAGATGCTCACAGGGGTGCCGAAAT
	UGT91BK3-T216G-R	AGCTTGACATGAATGGAGAATTTCGGCACCCCTGT
	Cs1,6RhaT-G216F-F	TGGCGGCCCGAGTGTTTATGAGAGATTTATTCAGGGC
	Cs1,6RhaT-G216F-R	ACATCGCAGCCATCAACGCCCTGAATAAATCTCTC
	Cs1,6RhaT-G216T-F	TGGCGGCCCGAGTGTTTATGAGAGAACCATTCAGGGC
	Cs1,6RhaT-G216T-R	ACATCGCAGCCATCAACGCCCTGAATGGTTCTCTC
	UGT79B202-N202F-F	GGTGGCCTTTCATTCGCAAAACGATTCCTACTGT
	UGT79B202-N202F-R	CATCACACTCGCTCAAAGACAGTAGGAATCGTTTTGCG
	UGT79B202-N202L-F	GGTGGCCTTTCATTCGCAAAACGATTACTACTGT
	UGT79B202-N202L-R	CATCACACTCGCTCAAAGACAGTAGTAATCGTTTTGCG
	UGT79B203-L201F-F	GGTGGCCTTTCGTTCATGGAGCGATTCTTACTCTG
	UGT79B203-L201F-R	CGCATCACACTCGGTTAAACAGAGTAAGAATCGCTCC
	UGT79B203-L201N-F	GGTGGCCTTTCGTTCATGGAGCGAAACTTACTCTG
	UGT79B203-L201N-R	CGCATCACACTCGGTTAAACAGAGTAAGTTTCGCTCC
